# Supplementary material for: In-Depth Molecular Characterization of Neovascular Membranes Suggests a Role for Hyalocyte-to-Myofibroblast Transdifferentiation in Proliferative Diabetic Retinopathy
Source: Front Immunol. 2021 Nov 2;12:757607. doi: 10.3389/fimmu.2021.757607 (PMC8593213; doi:10.3389/fimmu.2021.757607)
Supplement: Supplementary file 7 [file Table_3.xlsx]

## Sheet: data
Supplementary Table 3. Gene ontology biological processes enriched in diabetic retinal neovascularizations.
ID	Description	GeneRatio	BgRatio	pvalue	p.adjust	qvalue	geneID	Count
GO:0043062	extracellular structure organization	118/1559	396/18866	1.50778e-36	4.35596e-33	3.47026e-33	MMP23B/ANGPTL7/HSPG2/VCAM1/ITGA10/CTSK/ADAMTS4/LAMC1/AGT/NID1/PXDN/MATN3/VIT/CYP1B1/DPP4/FAP/ITGA6/ITGA4/ITGAV/COL3A1/COL5A2/FN1/COL6A3/FBLN2/ITGA9/ADAMTS9/COL8A1/PDGFRA/ADAMTS3/DMP1/IBSP/NPNT/ADAMTS16/ADAMTS12/EGFLAM/ITGA1/VCAN/HAPLN1/SPARC/ADAM19/ADAMTS2/FOXF2/FOXC1/TNXB/COL12A1/LAMA4/COL10A1/SMOC2/PDGFA/IL6/AEBP1/ELN/COL1A2/LAMB1/LOXL2/B4GALT1/CTSL/ECM2/COL15A1/OLFML2A/ENG/LAMC3/COL5A1/NOTCH1/…	118
GO:0050900	leukocyte migration	128/1559	516/18866	9.9349e-31	1.91346e-27	1.5244e-27	LCK/MCOLN2/VCAM1/VAV3/CD2/ECM1/S100A12/S100A8/XCL2/XCL1/SELP/SELE/CD34/SOS1/DYSF/IGKC/IGKV4-1/IGKV1-5/IGKV1-12/IGKV1-16/IGKV3-20/IGKV3D-20/IGKV3D-11/ZAP70/IL1R1/MERTK/DPP4/ITGA6/ITGA4/ITGAV/FN1/CXCR2/CXCR1/HRH1/ITGA9/CCR2/TAFA4/CD200/CD200R1/APOD/RHOH/KIT/STAP1/JCHAIN/PPBP/CXCL2/CXCL9/CXCL10/CXCL11/ITGA1/PDE4D/PLA2G7/IL6/CCL26/COL1A2/LEP/ANGPT2/DOK2/TNFRSF10A/SDC2/TEK/B4GALT1/CCL19/CCL21/ROR2/ITG…	128
GO:0001525	angiogenesis	130/1559	610/18866	1.81438e-24	2.0967e-21	1.67038e-21	ANGPTL7/HSPG2/CLIC4/TIE1/LEPR/TGFBR3/VAV3/GJA5/ECM1/NPR1/EFNA1/FASLG/CD34/AGT/CYP1B1/DYSF/ACVR1/FAP/ITGAV/CALCRL/NRP2/FN1/CXCR2/ACKR3/TGFBR2/CCR2/HYAL1/STAB1/ADAMTS9/PROK2/ROBO1/COL8A1/GATA2/APOD/PDGFRA/CXCL10/LEF1/ENPEP/EDNRA/ESM1/MIR145/PDGFRB/SPARC/FGF18/FLT4/FOXC1/HLA-G/NOTCH4/CCN6/RSPO3/SMOC2/THBS2/DLL1/PDGFA/TWIST1/IL6/GPNMB/AQP1/RAMP3/HGF/EPHB4/LEP/EPHA1/NOS3/ANGPT2/LOXL2/ADGRA2/SOX17/HEY1…	130
GO:0006956	complement activation	56/1559	178/18866	3.74311e-19	2.70346e-16	2.15376e-16	FCN3/CFH/C4BPA/CR1/COLEC11/IGKC/IGKV4-1/IGKV1-5/IGKV1-12/IGKV1-16/IGKV3-20/IGKV3D-20/IGKV3D-11/CFI/C7/C2/TRBC1/FCN1/C1S/A2M/IGHA2/IGHG2/IGHA1/IGHG1/IGHG3/IGHM/IGHV3-7/IGHV3-11/IGHV3-15/IGHV1-18/IGHV3-21/IGHV3-23/IGHV3-33/IGHV4-39/IGHV3-43/IGHV3-48/IGHV5-51/IGHV4-59/IGHV1-69D/IGHV3-74/CD19/IGLV6-57/IGLV1-51/IGLV1-47/IGLV1-44/IGLV1-40/IGLV3-25/IGLV2-23/IGLV3-21/IGLV3-19/IGLV2-14/IGLV2-11/IGLL5/IGLC…	56
GO:0006898	receptor-mediated endocytosis	79/1559	328/18866	1.60996e-18	1.03359e-15	8.23433e-16	HSPG2/SELE/COLEC11/CD207/IGKC/IGKV4-1/IGKV1-5/IGKV1-12/IGKV1-16/IGKV3-20/IGKV3D-20/IGKV3D-11/MARCO/PLA2R1/ITGA4/CALCRL/CXCR2/CXCR1/HTR2B/ACKR3/TGFBR2/STAB1/JCHAIN/FCHO2/SCGB3A2/SPARC/H1-1/HTR1B/DLL1/SFRP4/RAMP3/CD36/CCL19/CCL21/CTSL/MIR27B/MRC1/ITGB1/HBB/LDLRAD3/FOLR2/APOA1/CD163/SCYL2/IGHA2/IGHA1/IGHV3-7/IGHV3-11/IGHV3-23/IGHV3-33/IGHV4-39/IGHV3-48/IGHV4-59/NEDD4/HBA2/HBA1/SCARF1/RAMP2/ITGB3/INS…	79
GO:0050865	regulation of cell activation	122/1559	650/18866	3.13887e-18	1.81364e-15	1.44487e-15	TNFRSF4/FGR/LCK/VCAM1/VAV3/PTPN22/CD2/FCRL3/CD1D/SPTA1/XCL1/SELP/PLA2G4A/LAX1/SOX13/CR1/HLX/ITPKB/SOS1/SOCS5/IGKC/ZAP70/MERTK/GLI2/DPP4/SERPINE2/FANCD2/TGFBR2/CCR2/CD200/TIGIT/SNX4/GATA2/CD38/RHOH/PDGFRA/STAP1/LEF1/TMEM131L/CASP3/MZB1/MIR145/PDGFRB/HLA-G/ADGRF5/CGAS/PRDM1/VNN1/PDGFA/IL6/GPNMB/INHBA/LEP/TRBC1/NOS3/IDO1/IL7/PAG1/CD274/CCL19/CCL21/SIT1/SLC46A2/NRARP/IL2RA/IGF2/TRAF6/CD6/LRRC32/CD3E/…	122
GO:0002250	adaptive immune response	128/1559	701/18866	4.62933e-18	2.43166e-15	1.93723e-15	MCOLN2/CD1D/CD1C/CD1E/SLAMF6/SLAMF1/SLAMF7/LY9/SH2D1B/CD247/XCL1/PLA2G4A/LAX1/C4BPA/CR1/HLX/SOCS5/CD8A/IGKC/IGKJ1/IGKV4-1/IGKV1-5/IGKV1-12/IGKV1-16/IGKV3-20/IGKV3D-20/IGKV3D-11/ZAP70/IL1R1/IL18R1/IL18RAP/CD8B2/CCR2/TRAT1/LAMP3/JCHAIN/LEF1/CFI/C7/HLA-G/MICB/C2/PRDM1/THEMIS/IL6/TRGC2/TRGC1/TRGV8/TRGV2/TRBC1/PAG1/CD274/CCL19/SIT1/CTSL/PRF1/TRAF6/CD6/CD3E/CD3D/CD3G/CRACR2A/CD27/LAG3/C1S/KLRK1/ORAI1/T…	128
GO:0002449	lymphocyte mediated immunity	83/1559	366/18866	1.09778e-17	4.53071e-15	3.60948e-15	CD1D/CD1C/CD1E/SLAMF6/SLAMF7/SH2D1B/XCL1/C4BPA/CR1/CD8A/IGKC/IGKV4-1/IGKV1-5/IGKV1-12/IGKV1-16/IGKV3-20/IGKV3D-20/IGKV3D-11/IL1R1/IL18R1/IL18RAP/CCR2/CD96/CFI/C7/HLA-G/C2/IL6/LEP/TRBC1/PRF1/TRAF6/CRTAM/CD27/LAG3/C1S/CLEC12B/KLRK1/GZMB/IGHA2/IGHG2/IGHA1/IGHG1/IGHG3/IGHM/IGHV3-7/IGHV3-11/IGHV3-15/IGHV1-18/IGHV3-21/IGHV3-23/IGHV3-33/IGHV4-39/IGHV3-43/IGHV3-48/IGHV5-51/IGHV4-59/IGHV1-69D/IGHV3-74/CD1…	83
GO:0030155	regulation of cell adhesion	131/1559	736/18866	1.62796e-17	6.2709e-15	4.99584e-15	LCK/VCAM1/VAV3/PTPN22/EFNA1/CD1D/SPTA1/XCL1/SELP/SELE/MYOC/KIF14/LAX1/SOX13/PLXNA2/HLX/ITPKB/DISC1/NID1/VIT/CYP1B1/SOCS5/DYSF/ZAP70/GLI2/LIMS2/DPP4/ITGA6/ITGA4/ITGAV/FZD7/FN1/SERPINE2/FBLN2/TGFBR2/CCR2/HYAL1/COL8A1/TIGIT/CHRD/APOD/RHOH/DMP1/IBSP/NPNT/LEF1/TMEM131L/CASP3/EGFLAM/EDIL3/ADAM19/BMP6/HLA-G/NOTCH4/LAMA4/VNN1/UTRN/SMOC2/DLL1/IL6/GPNMB/CD36/ADAM22/COL26A1/LEP/PODXL/EPHA1/ANGPT2/DLC1/IDO1/…	131
GO:0002694	regulation of leukocyte activation	114/1559	605/18866	3.14658e-17	1.13631e-14	9.05264e-15	TNFRSF4/FGR/LCK/VCAM1/VAV3/PTPN22/CD2/FCRL3/CD1D/SPTA1/XCL1/PLA2G4A/LAX1/SOX13/CR1/HLX/ITPKB/SOS1/SOCS5/IGKC/ZAP70/MERTK/GLI2/DPP4/FANCD2/TGFBR2/CCR2/CD200/TIGIT/SNX4/GATA2/CD38/RHOH/STAP1/LEF1/TMEM131L/CASP3/MZB1/MIR145/HLA-G/ADGRF5/CGAS/PRDM1/VNN1/IL6/GPNMB/INHBA/LEP/TRBC1/IDO1/IL7/PAG1/CD274/CCL19/CCL21/SIT1/SLC46A2/NRARP/IL2RA/IGF2/TRAF6/CD6/LRRC32/CD3E/THY1/CRTAM/CD27/LAG3/KLRK1/TESPA1/MMP14…	114
GO:0006909	phagocytosis	84/1559	382/18866	5.02262e-17	1.7071e-14	1.36e-14	FCN3/FGR/LEPR/VAV3/PEAR1/SLAMF1/CD247/RAB7B/C4BPA/DYSF/IGKC/IGKV4-1/IGKV1-5/IGKV1-12/IGKV1-16/IGKV3-20/IGKV3D-20/IGKV3D-11/MERTK/MARCO/ITGAV/CCR2/TAFA4/GATA2/SPON2/RHOH/STAP1/TXNDC5/C2/CD36/LEP/TRBC1/XKR9/FCN1/IL15RA/ITGB1/DOCK1/RAB39A/APOA1/CD3G/IGHA2/IGHG2/IGHA1/IGHG1/IGHG3/IGHM/IGHV3-7/IGHV3-11/IGHV3-15/IGHV1-18/IGHV3-21/IGHV3-23/IGHV3-33/IGHV4-39/IGHV3-43/IGHV3-48/IGHV5-51/IGHV4-59/IGHV1-69D/…	84
GO:0051249	regulation of lymphocyte activation	101/1559	515/18866	1.37424e-16	4.17915e-14	3.3294e-14	TNFRSF4/FGR/LCK/VCAM1/VAV3/PTPN22/CD2/FCRL3/CD1D/SPTA1/XCL1/LAX1/SOX13/CR1/HLX/ITPKB/SOS1/SOCS5/IGKC/ZAP70/MERTK/GLI2/DPP4/FANCD2/TGFBR2/CCR2/TIGIT/CD38/RHOH/LEF1/TMEM131L/CASP3/MZB1/HLA-G/CGAS/PRDM1/VNN1/IL6/GPNMB/INHBA/LEP/TRBC1/IDO1/IL7/PAG1/CD274/CCL19/CCL21/SIT1/SLC46A2/NRARP/IL2RA/IGF2/TRAF6/CD6/LRRC32/CD3E/THY1/CRTAM/CD27/LAG3/KLRK1/TESPA1/MMP14/IGHA2/IGHG2/IGHA1/IGHG1/IGHG3/IGHM/IGHV3-7/I…	101
GO:0030449	regulation of complement activation	41/1559	115/18866	1.51248e-16	4.34377e-14	3.46055e-14	CFH/C4BPA/CR1/IGKC/IGKV4-1/IGKV1-5/IGKV1-12/IGKV1-16/IGKV3-20/IGKV3D-20/IGKV3D-11/CFI/C7/C2/C1S/A2M/IGHG2/IGHG1/IGHG3/IGHV3-7/IGHV3-11/IGHV3-23/IGHV3-33/IGHV4-39/IGHV3-48/IGHV4-59/CD19/IGLV6-57/IGLV1-51/IGLV1-47/IGLV1-44/IGLV1-40/IGLV3-25/IGLV2-23/IGLV3-21/IGLV3-19/IGLV2-14/IGLV2-11/IGLC2/IGLC3/IGLC7	41
GO:0048598	embryonic morphogenesis	112/1559	602/18866	1.57873e-16	4.34377e-14	3.46055e-14	TBX15/GJA5/EFNA1/PRRX1/ZNF281/HLX/MIXL1/SOS1/SIX2/OTX1/NAT8B/SEMA4C/GLI2/ACVR2A/ACVR1/HOXD9/ITGA4/ITGAV/COL5A2/SATB2/FZD7/BMPR2/FN1/HTR2B/TGFBR2/HYAL1/COL8A1/GATA2/FOXL2/CHRD/MSX1/PDGFRA/LEF1/CASP3/TIFAB/MIR145/NDST1/FOXF2/FOXC1/RUNX2/COL12A1/TBX18/RSPO3/DLL1/TWIST1/HOXA11/INHBA/DLX6/DLX5/LAMB1/WNT2/DLC1/DUSP4/SOX17/CTHRC1/EXT1/PAX5/ROR2/KLF4/ENG/COL5A1/NOTCH1/ITGA8/ITGB1/PAX2/DUSP5/IGF2/CHRNA10/…	112
GO:0002697	regulation of immune effector process	94/1559	470/18866	4.43951e-16	1.12449e-13	8.95844e-14	TNFRSF4/FGR/PTPN22/FCRL3/CD1D/CD1C/CD1E/SLAMF6/SH2D1B/XCL1/CFH/C4BPA/CR1/HLX/SOCS5/IGKC/IGKV4-1/IGKV1-5/IGKV1-12/IGKV1-16/IGKV3-20/IGKV3D-20/IGKV3D-11/IL1R1/IL18R1/IL18RAP/CCR2/DNASE1L3/CD96/SNX4/GATA2/SPON2/STAP1/CFI/ELMOD2/DDX60/C7/MZB1/HLA-G/MICB/C2/CGAS/IL6/CD36/LEP/CCL19/IL2RA/TRIM6/TRAF6/APOA1/CRTAM/LAG3/C1S/A2M/CLEC12B/KLRK1/IGHG2/IGHG1/IGHG3/IGHV3-7/IGHV3-11/IGHV3-23/IGHV3-33/IGHV4-39/IGH…	94
GO:0008015	blood circulation	105/1559	555/18866	4.47615e-16	1.12449e-13	8.95844e-14	UTS2/HTR1D/CASQ2/GJA5/NPR1/XCL2/F5/CD34/AGT/BMPR2/CPS1/CXCR2/KCNE4/HTR2B/ITPR1/HRH1/CPA3/SUCNR1/MME/DRD5/CD38/CORIN/CXCL10/ENPEP/EDNRA/GUCY1A1/ADAMTS16/ITGA1/PDE4D/OCLN/CARTPT/F2R/KCNN2/ADRA1B/KCNMB1/FOXC1/DSP/BMP6/HTR1B/BVES/PLN/VIP/DLL1/ELN/CACNA2D1/COL1A2/NAMPT/LEP/NOS3/STC1/ADRA1A/TEK/CXCL12/HTR7/OR51E2/HBB/SMTNL1/PDE2A/FXYD2/FXYD6/FLI1/KCNJ5/CACNA1C/KCNJ8/ABCC9/ACVRL1/TAC3/AVPR1A/KCNMB4/TRPV…	105
GO:0040017	positive regulation of locomotion	111/1559	607/18866	7.72447e-16	1.73889e-13	1.38532e-13	FGR/SEMA6C/XCL2/XCL1/SELP/SELE/MYOC/AGT/DYSF/TACR1/SEMA4C/IL1R1/TNFAIP6/ACVR1/ITGA6/ITGA4/ITGAV/BMPR2/NRP2/FN1/CXCR2/ACKR3/TGFBR2/CCR4/CCR2/SEMA3F/HYAL1/SEMA3G/FOXP1/GATA2/SUCNR1/ATP8A1/PDGFRA/KIT/CXCL10/LEF1/F2R/MIR145/PDGFRB/SPARC/FGF18/FLT4/PLA2G7/BVES/SMOC2/PDGFA/TWIST1/IL6/GPNMB/CCL26/SEMA3C/HGF/LAMB1/PODXL/EPHA1/NOS3/ADGRA2/SNAI2/ENPP2/CCN4/CD274/TEK/CCL19/CCL21/ROR2/MIR27B/NOTCH1/ITGB1/NRP…	111
GO:0002460	adaptive immune response based on somatic recombination of immune receptors built from immunoglobulin superfamily domains	80/1559	370/18866	7.82473e-16	1.73889e-13	1.38532e-13	CD1D/CD1C/CD1E/SLAMF6/LY9/XCL1/PLA2G4A/C4BPA/CR1/HLX/SOCS5/CD8A/IGKC/IGKV4-1/IGKV1-5/IGKV1-12/IGKV1-16/IGKV3-20/IGKV3D-20/IGKV3D-11/IL1R1/IL18R1/IL18RAP/CCR2/LEF1/CFI/C7/HLA-G/C2/IL6/TRBC1/CD274/CCL19/PRF1/TRAF6/CD27/C1S/IGHA2/IGHG2/IGHA1/IGHG1/IGHG3/IGHM/IGHV3-7/IGHV3-11/IGHV3-15/IGHV1-18/IGHV3-21/IGHV3-23/IGHV3-33/IGHV4-39/IGHV3-43/IGHV3-48/IGHV5-51/IGHV4-59/IGHV1-69D/IGHV3-74/CD19/CD226/GZMM/I…	80
GO:0031589	cell-substrate adhesion	78/1559	359/18866	1.36348e-15	2.91784e-13	2.32455e-13	VCAM1/ITGA10/EFNA1/MYOC/LAMC1/KIF14/CD34/DISC1/NID1/VIT/MERTK/LIMS2/ITGA6/ITGA4/ITGAV/COL3A1/FZD7/FN1/FBLN2/ADAMTS9/COL8A1/CD96/APOD/DMP1/NPNT/ADAMTS12/EGFLAM/ITGA1/EDIL3/FAT2/BVES/PTPRK/UTRN/SMOC2/CD36/COL26A1/LAMB1/EPHA1/ANGPT2/DLC1/ACER2/TEK/CCL21/ECM2/LAMC3/NOTCH1/ITGA8/ITGB1/NRP1/COL13A1/VWA2/DOCK1/FZD4/APOA1/CD3E/THY1/TECTA/VWF/WNT1/ACVRL1/ITGA5/POSTN/MMP14/NID2/FBLN5/ITGA11/OTOA/FOXF1/ITGA…	78
GO:2000147	positive regulation of cell motility	108/1559	593/18866	2.58328e-15	5.03364e-13	4.01015e-13	FGR/SEMA6C/XCL2/XCL1/SELP/SELE/MYOC/AGT/DYSF/TACR1/SEMA4C/IL1R1/TNFAIP6/ACVR1/ITGA6/ITGA4/ITGAV/BMPR2/NRP2/FN1/CXCR2/ACKR3/TGFBR2/CCR2/SEMA3F/HYAL1/SEMA3G/FOXP1/GATA2/ATP8A1/PDGFRA/KIT/CXCL10/LEF1/F2R/MIR145/PDGFRB/SPARC/FGF18/FLT4/PLA2G7/SMOC2/PDGFA/TWIST1/IL6/GPNMB/CCL26/SEMA3C/HGF/LAMB1/PODXL/EPHA1/NOS3/ADGRA2/SNAI2/ENPP2/CCN4/CD274/TEK/CCL19/CCL21/ROR2/MIR27B/NOTCH1/ITGB1/NRP1/CXCL12/DOCK1/WN…	108
GO:0030335	positive regulation of cell migration	104/1559	567/18866	5.34243e-15	9.95759e-13	7.93291e-13	FGR/SEMA6C/XCL2/XCL1/SELP/SELE/MYOC/AGT/DYSF/SEMA4C/IL1R1/TNFAIP6/ACVR1/ITGA6/ITGA4/ITGAV/BMPR2/NRP2/FN1/CXCR2/ACKR3/TGFBR2/CCR2/SEMA3F/HYAL1/SEMA3G/FOXP1/GATA2/ATP8A1/PDGFRA/KIT/CXCL10/LEF1/F2R/MIR145/PDGFRB/SPARC/FGF18/FLT4/PLA2G7/SMOC2/PDGFA/IL6/GPNMB/CCL26/SEMA3C/HGF/LAMB1/PODXL/EPHA1/NOS3/ADGRA2/SNAI2/ENPP2/CCN4/CD274/TEK/CCL19/CCL21/ROR2/MIR27B/NOTCH1/ITGB1/NRP1/CXCL12/DOCK1/WNT11/NOX4/PDGF…	104
GO:0045785	positive regulation of cell adhesion	86/1559	428/18866	6.17525e-15	1.11502e-12	8.88301e-13	LCK/VCAM1/VAV3/PTPN22/CD1D/SPTA1/XCL1/SELP/SELE/MYOC/SOX13/HLX/ITPKB/DISC1/NID1/VIT/SOCS5/DYSF/ZAP70/GLI2/LIMS2/DPP4/ITGA6/ITGA4/ITGAV/FN1/FBLN2/TGFBR2/CCR2/HYAL1/COL8A1/CHRD/RHOH/DMP1/IBSP/NPNT/LEF1/EGFLAM/EDIL3/ADAM19/HLA-G/VNN1/UTRN/SMOC2/IL6/CD36/COL26A1/LEP/PODXL/EPHA1/IL7/CD274/TEK/CCL19/CCL21/ECM2/MIR27B/IL2RA/NRP1/CXCL12/DOCK1/IGF2/TRAF6/CD6/APOA1/CD3E/THY1/ETS1/CD27/KLRK1/ITGA5/TESPA1/RN…	86
GO:0006959	humoral immune response	79/1559	377/18866	7.39843e-15	1.2573e-12	1.00165e-12	FCN3/S100A12/S100A8/CFH/C4BPA/CR1/COLEC11/GNLY/IGKC/IGKV4-1/IGKV1-5/IGKV1-12/IGKV1-16/IGKV3-20/IGKV3D-20/IGKV3D-11/CCR2/CAMP/SPON2/JCHAIN/PPBP/CXCL2/CXCL9/CXCL10/CXCL11/CFI/C7/H2BC11/C2/IL6/TRBC1/IL7/PAX5/FCN1/NOTCH1/POU2AF1/C1S/A2M/IGHA2/IGHG2/IGHA1/IGHG1/IGHG3/IGHM/IGHV3-7/IGHV3-11/IGHV3-15/IGHV1-18/IGHV3-21/IGHV3-23/IGHV3-33/IGHV4-39/IGHV3-43/IGHV3-48/IGHV5-51/IGHV4-59/IGHV1-69D/IGHV3-74/CD19/…	79
GO:0050867	positive regulation of cell activation	84/1559	421/18866	1.95237e-14	2.94032e-12	2.34246e-12	TNFRSF4/FGR/LCK/VCAM1/VAV3/PTPN22/CD2/FCRL3/CD1D/SPTA1/XCL1/SELP/PLA2G4A/SOX13/HLX/ITPKB/SOCS5/IGKC/ZAP70/GLI2/DPP4/TGFBR2/CCR2/SNX4/GATA2/CD38/RHOH/STAP1/LEF1/MIR145/PDGFRB/HLA-G/VNN1/IL6/LEP/TRBC1/IL7/CD274/CCL19/CCL21/IL2RA/IGF2/TRAF6/CD6/CD3E/THY1/CD27/KLRK1/TESPA1/MMP14/IGHA2/IGHG2/IGHA1/IGHG1/IGHG3/IGHM/IGHV3-7/IGHV3-11/IGHV3-15/IGHV1-18/IGHV3-21/IGHV3-23/IGHV3-33/IGHV4-39/IGHV3-43/IGHV3-48…	84
GO:0002696	positive regulation of leukocyte activation	82/1559	406/18866	1.98464e-14	2.94032e-12	2.34246e-12	TNFRSF4/FGR/LCK/VCAM1/VAV3/PTPN22/CD2/FCRL3/CD1D/SPTA1/XCL1/PLA2G4A/SOX13/HLX/ITPKB/SOCS5/IGKC/ZAP70/GLI2/DPP4/TGFBR2/CCR2/SNX4/GATA2/CD38/RHOH/STAP1/LEF1/MIR145/HLA-G/VNN1/IL6/LEP/TRBC1/IL7/CD274/CCL19/CCL21/IL2RA/IGF2/TRAF6/CD6/CD3E/THY1/CD27/KLRK1/TESPA1/MMP14/IGHA2/IGHG2/IGHA1/IGHG1/IGHG3/IGHM/IGHV3-7/IGHV3-11/IGHV3-15/IGHV1-18/IGHV3-21/IGHV3-23/IGHV3-33/IGHV4-39/IGHV3-43/IGHV3-48/IGHV5-51/IG…	82
GO:0003018	vascular process in circulatory system	51/1559	190/18866	2.04436e-14	2.94222e-12	2.34398e-12	UTS2/HTR1D/MFSD2A/GJA5/NPR1/AGT/BMPR2/CPS1/CXCR2/HTR2B/HRH1/DRD5/CD38/ABCG2/EDNRA/GUCY1A1/ITGA1/OCLN/F2R/ADRA1B/KCNMB1/FOXC1/BMP6/HTR1B/VIP/CD36/ABCB1/LEP/NOS3/ADRA1A/TEK/HTR7/SMTNL1/PDE2A/AVPR1A/KCNMB4/TRPV4/EDNRB/GCH1/BDKRB2/TJP1/C2CD4B/CDH5/SMTNL2/RAMP2/ACE/TBXA2R/GPR4/CLDN5/HMOX1/APLN	51
GO:0051272	positive regulation of cellular component movement	108/1559	611/18866	2.08776e-14	2.94222e-12	2.34398e-12	FGR/SEMA6C/XCL2/XCL1/SELP/SELE/MYOC/AGT/DYSF/TACR1/SEMA4C/IL1R1/TNFAIP6/ACVR1/ITGA6/ITGA4/ITGAV/BMPR2/NRP2/FN1/CXCR2/ACKR3/TGFBR2/CCR2/SEMA3F/HYAL1/SEMA3G/FOXP1/GATA2/ATP8A1/PDGFRA/KIT/CXCL10/LEF1/F2R/MIR145/PDGFRB/SPARC/FGF18/FLT4/PLA2G7/SMOC2/PDGFA/TWIST1/IL6/GPNMB/CCL26/SEMA3C/HGF/LAMB1/PODXL/EPHA1/NOS3/ADGRA2/SNAI2/ENPP2/CCN4/CD274/TEK/CCL19/CCL21/ROR2/MIR27B/NOTCH1/ITGB1/NRP1/CXCL12/DOCK1/WN…	108
GO:0001704	formation of primary germ layer	40/1559	127/18866	4.28457e-14	5.62642e-12	4.4824e-12	MIXL1/SIX2/ACVR1/ITGA4/ITGAV/COL5A2/FZD7/BMPR2/FN1/COL8A1/CHRD/LEF1/MIR145/FOXC1/COL12A1/HOXA11/INHBA/LAMB1/DUSP4/SOX17/KLF4/COL5A1/ITGA8/ITGB1/PAX2/DUSP5/WNT11/ITGA5/COL4A2/MMP14/MESP2/MMP2/FOXF1/HNF1B/ITGB3/GATA6/LAMA3/MMP9/SNAI1/COL6A1	40
GO:0002768	immune response-regulating cell surface receptor signaling pathway	95/1559	514/18866	5.21971e-14	6.7021e-12	5.33936e-12	FGR/LCK/FYB2/VAV3/PTPN22/NRAS/FCRL3/CD247/LAX1/CR1/SOS1/PPP3R1/IGKC/IGKV4-1/IGKV1-5/IGKV1-12/IGKV1-16/IGKV3-20/IGKV3D-20/IGKV3D-11/ZAP70/PLCL2/FOXP1/TRAT1/CD200R1/CD38/KIT/STAP1/PDE4D/HLA-G/MICB/THEMIS/TRBC1/PAG1/PAX5/FCN1/DOCK1/TRAF6/CD3E/CD3D/CD3G/THY1/CLEC12B/KLRK1/TESPA1/TRAV29DV5/TRAC/IGHA2/IGHG2/IGHA1/IGHG1/IGHG3/IGHM/IGHV3-7/IGHV3-11/IGHV3-15/IGHV1-18/IGHV3-21/IGHV3-23/IGHV3-33/IGHV4-39/IG…	95
GO:0002920	regulation of humoral immune response	41/1559	134/18866	6.21107e-14	7.63565e-12	6.08309e-12	CFH/C4BPA/CR1/IGKC/IGKV4-1/IGKV1-5/IGKV1-12/IGKV1-16/IGKV3-20/IGKV3D-20/IGKV3D-11/CFI/C7/C2/C1S/A2M/IGHG2/IGHG1/IGHG3/IGHV3-7/IGHV3-11/IGHV3-23/IGHV3-33/IGHV4-39/IGHV3-48/IGHV4-59/CD19/IGLV6-57/IGLV1-51/IGLV1-47/IGLV1-44/IGLV1-40/IGLV3-25/IGLV2-23/IGLV3-21/IGLV3-19/IGLV2-14/IGLV2-11/IGLC2/IGLC3/IGLC7	41
GO:0002764	immune response-regulating signaling pathway	95/1559	517/18866	7.52188e-14	9.05446e-12	7.21342e-12	FGR/LCK/FYB2/VAV3/PTPN22/NRAS/FCRL3/CD247/LAX1/CR1/SOS1/PPP3R1/IGKC/IGKV4-1/IGKV1-5/IGKV1-12/IGKV1-16/IGKV3-20/IGKV3D-20/IGKV3D-11/ZAP70/PLCL2/FOXP1/TRAT1/CD200R1/CD38/KIT/STAP1/PDE4D/HLA-G/MICB/THEMIS/TRBC1/PAG1/PAX5/FCN1/DOCK1/TRAF6/CD3E/CD3D/CD3G/THY1/CLEC12B/KLRK1/TESPA1/TRAV29DV5/TRAC/IGHA2/IGHG2/IGHA1/IGHG1/IGHG3/IGHM/IGHV3-7/IGHV3-11/IGHV3-15/IGHV1-18/IGHV3-21/IGHV3-23/IGHV3-33/IGHV4-39/IG…	95
GO:0051251	positive regulation of lymphocyte activation	74/1559	357/18866	9.59729e-14	1.1317e-11	9.01589e-12	TNFRSF4/LCK/VCAM1/VAV3/PTPN22/FCRL3/CD1D/SPTA1/XCL1/SOX13/HLX/ITPKB/SOCS5/IGKC/ZAP70/GLI2/DPP4/TGFBR2/CCR2/CD38/RHOH/LEF1/HLA-G/VNN1/IL6/LEP/TRBC1/IL7/CD274/CCL19/CCL21/IL2RA/IGF2/TRAF6/CD6/CD3E/THY1/CD27/KLRK1/TESPA1/MMP14/IGHA2/IGHG2/IGHA1/IGHG1/IGHG3/IGHM/IGHV3-7/IGHV3-11/IGHV3-15/IGHV1-18/IGHV3-21/IGHV3-23/IGHV3-33/IGHV4-39/IGHV3-43/IGHV3-48/IGHV5-51/IGHV4-59/IGHV1-69D/IGHV3-74/NOD2/CCL5/TNFS…	74
GO:0009617	response to bacterium	122/1559	750/18866	1.98248e-13	2.29096e-11	1.82514e-11	ISG15/FGR/IL12RB2/GBP2/PTPN22/S100A12/S100A8/CD1D/SELP/SELE/FASLG/HMCN1/INAVA/CHIT1/C4BPA/NLRC4/GNLY/IGKC/IGKV3-20/CPS1/CCR4/CAMP/STAB1/ADAMTS9/FOXP1/CD96/SPON2/STAP1/JCHAIN/PPBP/CXCL2/CXCL9/CXCL10/CXCL11/PLAC8/CASP3/GZMA/PDE4D/NAIP/F2R/SPARC/BMP6/H2BC11/DGKB/IL6/NOD1/CD36/TRBC1/NOS3/IDO1/FABP4/GSDMC/CD274/PTGES/NOTCH1/MRC1/NLRP6/TRIM6/TRAF6/CD6/KLRK1/CYP27B1/DCN/NR1H4/OAS2/EDNRB/TRAV4/TRAV13-1/T…	122
GO:0006897	endocytosis	113/1559	675/18866	2.31631e-13	2.62424e-11	2.09065e-11	HSPG2/FCN3/PEAR1/SELE/COLEC11/CD207/IGKC/IGKV4-1/IGKV1-5/IGKV1-12/IGKV1-16/IGKV3-20/IGKV3D-20/IGKV3D-11/MARCO/PLA2R1/NOSTRIN/ITGA4/CALCRL/CXCR2/CXCR1/HTR2B/ACKR3/RAB17/TGFBR2/STAB1/GATA2/ACKR4/RHOH/STAP1/JCHAIN/CFI/GHR/FCHO2/SCGB3A2/SPARC/NEURL1B/H1-1/HTR1B/DLL1/SFRP4/RAMP3/CD36/TRBC1/LOXL2/XKR9/LRP12/ENPP2/CCL19/CCL21/CTSL/MIR27B/FCN1/MRC1/ITGB1/DOCK1/HBB/LDLRAD3/CD6/FOLR2/APOA1/CD163/SCYL2/IGHA…	113
GO:0002253	activation of immune response	99/1559	570/18866	7.97424e-13	8.86061e-11	7.05898e-11	FCN3/FGR/LCK/FYB2/VAV3/PTPN22/NRAS/FCRL3/PYHIN1/CD247/CFH/LAX1/C4BPA/CR1/COLEC11/NLRC4/IGKC/IGKV4-1/IGKV1-5/IGKV1-12/IGKV1-16/IGKV3-20/IGKV3D-20/IGKV3D-11/ZAP70/PLCL2/FOXP1/TRAT1/CD38/STAP1/CFI/C7/PDE4D/MICB/C2/CGAS/THEMIS/TRBC1/PAG1/PAX5/FCN1/DOCK1/TRAF6/CD3E/CD3D/CD3G/THY1/C1S/A2M/KLRK1/TESPA1/TRAV29DV5/TRAC/IGHA2/IGHG2/IGHA1/IGHG1/IGHG3/IGHM/IGHV3-7/IGHV3-11/IGHV3-15/IGHV1-18/IGHV3-21/IGHV3-23…	99
GO:0042110	T cell activation	88/1559	483/18866	1.04811e-12	1.14263e-10	9.10301e-11	TNFRSF4/LCK/LEPR/VCAM1/PTPN22/CD2/CD1D/CD1C/SPTA1/SLAMF6/LY9/XCL1/LAX1/SOX13/CR1/HLX/ITPKB/SOS1/SOCS5/CD8A/ZAP70/IL18R1/GLI2/DPP4/FZD7/FANCD2/TGFBR2/CCR2/FOXP1/TIGIT/RHOH/KIT/LEF1/TMEM131L/CASP3/HLA-G/MICB/TREML2/RUNX2/CGAS/PRDM1/THEMIS/VNN1/IL6/GPNMB/LEP/IDO1/IL7/PAG1/CD274/CCL19/CCL21/SIT1/CTSL/SLC46A2/NRARP/IL2RA/IGF2/TRAF6/CD6/LRRC32/CD3E/CD3D/CD3G/THY1/CRTAM/CD27/LAG3/KLRK1/WNT1/TESPA1/GPR18…	88
GO:0007369	gastrulation	48/1559	189/18866	1.11514e-12	1.1932e-10	9.50589e-11	MIXL1/SIX2/NAT8B/ACVR2A/ACVR1/ITGA4/ITGAV/COL5A2/FZD7/BMPR2/FN1/TGFBR2/COL8A1/CHRD/LEF1/MIR145/FOXC1/COL12A1/HOXA11/INHBA/LAMB1/DUSP4/SOX17/EXT1/KLF4/COL5A1/ITGA8/ITGB1/PAX2/DUSP5/APLNR/WNT11/APOA1/GDF3/ITGA5/COL4A2/MMP14/MESP2/MMP2/FOXF1/HNF1B/ITGB3/GATA6/LAMA3/MMP9/SNAI1/COL6A1/APLN	48
GO:0030098	lymphocyte differentiation	73/1559	368/18866	1.38701e-12	1.4311e-10	1.14011e-10	LCK/LEPR/VCAM1/PTPN22/CD2/FCRL3/CD1D/SLAMF6/LY9/SOX13/CR1/HLX/ITPKB/SOS1/SOCS5/CD8A/ZAP70/IL18R1/MERTK/GLI2/ITGA4/FZD7/FANCD2/PLCL2/TGFBR2/CCR2/FOXP1/RHOH/KIT/LEF1/TMEM131L/HLA-G/RUNX2/PRDM1/THEMIS/VNN1/DLL1/IL6/INHBA/LEP/IL7/CCL19/CTSL/SLC46A2/NRARP/IL2RA/ITGB1/POU2AF1/CD3E/CD3D/CD3G/CRTAM/CD27/LAG3/WNT1/TESPA1/FLT3/GPR18/MMP14/JAG2/DLL4/CD19/ADGRG3/IKZF3/CD79B/TNFSF9/CD79A/PGLYRP1/LILRB2/ITM2A/…	73
GO:0002429	immune response-activating cell surface receptor signaling pathway	87/1559	481/18866	2.13676e-12	2.09257e-10	1.66709e-10	FGR/LCK/FYB2/VAV3/PTPN22/NRAS/FCRL3/CD247/LAX1/CR1/IGKC/IGKV4-1/IGKV1-5/IGKV1-12/IGKV1-16/IGKV3-20/IGKV3D-20/IGKV3D-11/ZAP70/PLCL2/FOXP1/TRAT1/CD38/STAP1/PDE4D/MICB/THEMIS/TRBC1/PAG1/PAX5/FCN1/DOCK1/TRAF6/CD3E/CD3D/CD3G/THY1/KLRK1/TESPA1/TRAV29DV5/TRAC/IGHA2/IGHG2/IGHA1/IGHG1/IGHG3/IGHM/IGHV3-7/IGHV3-11/IGHV3-15/IGHV1-18/IGHV3-21/IGHV3-23/IGHV3-33/IGHV4-39/IGHV3-43/IGHV3-48/IGHV5-51/IGHV4-59/IGHV…	87
GO:0002757	immune response-activating signal transduction	87/1559	481/18866	2.13676e-12	2.09257e-10	1.66709e-10	FGR/LCK/FYB2/VAV3/PTPN22/NRAS/FCRL3/CD247/LAX1/CR1/IGKC/IGKV4-1/IGKV1-5/IGKV1-12/IGKV1-16/IGKV3-20/IGKV3D-20/IGKV3D-11/ZAP70/PLCL2/FOXP1/TRAT1/CD38/STAP1/PDE4D/MICB/THEMIS/TRBC1/PAG1/PAX5/FCN1/DOCK1/TRAF6/CD3E/CD3D/CD3G/THY1/KLRK1/TESPA1/TRAV29DV5/TRAC/IGHA2/IGHG2/IGHA1/IGHG1/IGHG3/IGHM/IGHV3-7/IGHV3-11/IGHV3-15/IGHV1-18/IGHV3-21/IGHV3-23/IGHV3-33/IGHV4-39/IGHV3-43/IGHV3-48/IGHV5-51/IGHV4-59/IGHV…	87
GO:0006873	cellular ion homeostasis	110/1559	679/18866	4.21544e-12	4.05947e-10	3.23406e-10	CLIC4/CD52/LCK/MCOLN2/SLC30A7/SYPL2/GNAT2/CASQ2/S100A8/XCL1/FASLG/SLC30A1/AGT/DISC1/TACR1/SLC4A10/ITGAV/SLC40A1/CXCR2/CXCR1/GPR55/HTR2B/ACKR3/ITPR1/CCR4/CXCR6/XCR1/CCR2/PROK2/SLC9C1/GATA2/ACKR4/CLDN16/DRD5/CD38/PDGFRA/CXCL9/CXCL10/CXCL11/ABCG2/EDNRA/C7/PDE4D/F2R/NMUR2/ADRA1B/BMP6/SCGN/HTR1B/PLN/RAMP3/CD36/CACNA2D1/STC1/ADRA1A/TRPA1/ATP6V0D2/CCL19/CCL21/CXCL12/CHRNA10/APLNR/P2RX3/TRPC6/RAB39A/THY1…	110
GO:0006910	phagocytosis, recognition	30/1559	88/18866	6.58594e-12	6.23829e-10	4.96985e-10	FCN3/PEAR1/IGKC/CD36/TRBC1/FCN1/IGHA2/IGHG2/IGHA1/IGHG1/IGHG3/IGHM/IGHV3-7/IGHV3-11/IGHV3-15/IGHV1-18/IGHV3-21/IGHV3-23/IGHV3-33/IGHV4-39/IGHV3-43/IGHV3-48/IGHV5-51/IGHV4-59/IGHV1-69D/IGHV3-74/IGLL5/IGLC2/IGLC3/IGLC7	30
GO:0008217	regulation of blood pressure	46/1559	187/18866	1.09562e-11	1.00484e-09	8.00528e-10	UTS2/GJA5/NPR1/CD34/AGT/BMPR2/CPA3/SUCNR1/MME/DRD5/CORIN/ENPEP/EDNRA/GUCY1A1/ADAMTS16/PDE4D/CARTPT/F2R/ADRA1B/DLL1/COL1A2/NAMPT/LEP/NOS3/ADRA1A/OR51E2/HBB/ACVRL1/TAC3/AVPR1A/POSTN/EDNRB/GCH1/BDKRB1/ANPEP/NR2F2/HSD11B2/NOS2/RAMP2/TAC4/ACE/TBXA2R/OXT/HMOX1/AR/APLN	46
GO:0048705	skeletal system morphogenesis	52/1559	228/18866	1.12271e-11	1.0136e-09	8.07505e-10	FGR/TBX15/PRRX1/SIX2/HOXD9/HOXD8/SATB2/BMPR2/TGFBR2/HYAL1/HYAL2/MSX1/PDGFRA/RAB33B/HHIP/TIFAB/PDGFRB/NDST1/FGF18/FOXC1/BMP6/RUNX2/TWIST1/HOXA11/SFRP4/DLX5/STC1/TEK/PAX5/ROR2/COL13A1/ALX4/SERPINH1/MGP/WNT10B/HOXC9/TRPV4/MMP14/SIX1/ACAN/CHSY1/MMP2/PCGF2/HOXB2/HOXB3/HOXB4/HOXB5/HOXB6/COL1A1/ACP5/TCF15/TBX1	52
GO:0002521	leukocyte differentiation	92/1559	538/18866	1.28506e-11	1.14232e-09	9.10054e-10	LCK/LEPR/VCAM1/PTPN22/TSPAN2/CD2/CD101/FCRL3/CD1D/SLAMF6/LY9/SOX13/CR1/HLX/ITPKB/SOS1/SOCS5/CD8A/ZAP70/IL18R1/MERTK/GLI2/ITGA4/FZD7/GPR55/FANCD2/PLCL2/TGFBR2/CCR2/FOXP1/GATA2/RHOH/KIT/LEF1/TMEM131L/CARTPT/MIR145/HLA-G/RUNX2/CD109/PRDM1/THEMIS/VNN1/DLL1/IL6/INHBA/LRRC17/LEP/IL7/KLF10/CCN4/CCL19/CTSL/ROR2/SLC46A2/NRARP/IL2RA/ITGB1/TRAF6/BATF2/POU2AF1/CD3E/CD3D/CD3G/CRTAM/CD27/LAG3/WNT1/TESPA1/KITLG…	92
GO:0003007	heart morphogenesis	56/1559	258/18866	1.49139e-11	1.30565e-09	1.04017e-09	HEYL/TGFBR3/GJA5/EFNA1/SOS1/FHL2/ACVR1/XIRP2/BMPR2/NRP2/HTR2B/TGFBR2/ROBO1/HEG1/MSX1/FOXC1/DSP/PIM1/DLL1/TWIST1/ELN/SEMA3C/EPHB4/WNT2/NOS3/DLC1/SNAI2/SOX17/HEY1/TEK/ENG/COL5A1/NOTCH1/NRP1/DCHS1/MICAL2/WNT11/ACVRL1/TBX3/SIX1/DLL4/NEDD4/MESP2/FOXF1/FZD2/GATA6/INSR/FKBP1A/BMP2/JAG1/MYLK2/CCM2L/SNAI1/SOX18/CLDN5/TBX1	56
GO:0007507	heart development	97/1559	589/18866	3.20469e-11	2.72305e-09	2.16937e-09	ID3/HEYL/TGFBR3/SYPL2/GJA5/EFNA1/MIXL1/AGT/LTBP1/SOS1/FHL2/GLI2/ACVR1/XIRP2/CALCRL/COL3A1/FZD7/BMPR2/NRP2/FN1/HTR2B/TGFBR2/ADAMTS9/ROBO1/HEG1/KCNAB1/MSX1/PDGFRA/EDNRA/CASP3/MIR145/PDGFRB/NDST1/SPARC/FOXC1/DSP/PIM1/BVES/PRDM1/PLN/DLL1/TWIST1/ELN/SEMA3C/EPHB4/WNT2/NOS3/DLC1/ADRA1A/SNAI2/SOX17/HEY1/TEK/ENG/COL5A1/NOTCH1/ITGB1/NRP1/LDB3/PDLIM1/RBM20/MMP21/DCHS1/MICAL2/APLNR/PDE2A/WNT11/NOX4/CACNA1C/A…	97
GO:0048729	tissue morphogenesis	105/1559	664/18866	5.74897e-11	4.74536e-09	3.78049e-09	CLIC4/HEYL/TGFBR3/VANGL1/AGT/SOS1/SIX2/ACTG2/SEMA4C/GLI2/ACVR1/XIRP2/COL3A1/FZD7/BMPR2/NRP2/CXCR2/TGFBR2/FOXP1/ROBO1/HEG1/CHRD/MSX1/CXCL10/NPNT/LEF1/HHIP/EDNRA/CASP3/ADAMTS16/ADAMTS12/MIR145/FOXF2/FOXC1/DSP/NOTCH4/TBX18/RSPO3/DLL1/PDGFA/TWIST1/HOXA11/INHBA/SEMA3C/HGF/WNT2/PODXL/NOS3/DLC1/STC1/SNAI2/SOX17/HEY1/CTHRC1/ROR2/KLF4/ENG/COL5A1/NOTCH1/NRARP/ITGA8/ITGB1/NRP1/PAX2/DCHS1/MICAL2/TRAF6/WNT11/…	105
GO:0002433	immune response-regulating cell surface receptor signaling pathway involved in phagocytosis	37/1559	139/18866	9.92781e-11	7.85793e-09	6.26017e-09	FGR/VAV3/CD247/IGKC/IGKV4-1/IGKV1-5/IGKV1-12/IGKV1-16/IGKV3-20/IGKV3D-20/IGKV3D-11/DOCK1/CD3G/IGHG2/IGHG1/IGHG3/IGHV3-7/IGHV3-11/IGHV3-23/IGHV3-33/IGHV4-39/IGHV3-48/IGHV4-59/IGLV6-57/IGLV1-51/IGLV1-47/IGLV1-44/IGLV1-40/IGLV3-25/IGLV2-23/IGLV3-21/IGLV3-19/IGLV2-14/IGLV2-11/IGLC2/IGLC3/IGLC7	37
GO:0038096	Fc-gamma receptor signaling pathway involved in phagocytosis	37/1559	139/18866	9.92781e-11	7.85793e-09	6.26017e-09	FGR/VAV3/CD247/IGKC/IGKV4-1/IGKV1-5/IGKV1-12/IGKV1-16/IGKV3-20/IGKV3D-20/IGKV3D-11/DOCK1/CD3G/IGHG2/IGHG1/IGHG3/IGHV3-7/IGHV3-11/IGHV3-23/IGHV3-33/IGHV4-39/IGHV3-48/IGHV4-59/IGLV6-57/IGLV1-51/IGLV1-47/IGLV1-44/IGLV1-40/IGLV3-25/IGLV2-23/IGLV3-21/IGLV3-19/IGLV2-14/IGLV2-11/IGLC2/IGLC3/IGLC7	37
GO:0048568	embryonic organ development	79/1559	451/18866	1.13581e-10	8.86849e-09	7.06526e-09	ID3/TBX15/GJA5/EFNA1/PRRX1/HLX/TPO/SIX2/OTX1/GLI2/ACVR1/HOXD9/SATB2/TGFBR2/HYAL1/GATA2/FOXL2/MSX1/PDGFRA/KIT/LEF1/TIFAB/PCDH12/PDGFRB/NDST1/FOXF2/FOXC1/RUNX2/PRDM1/RSPO3/DLL1/PDGFA/TWIST1/HOXA11/DLX6/DLX5/WNT2/SOX17/HEY1/CTHRC1/PAX5/ROR2/ENG/NOTCH1/ITGA8/COL13A1/PAX2/IGF2/CHRNA10/MICAL2/ALX4/WNT11/TEAD4/GDF3/WNT1/KRT8/HOXC9/GLI1/KITLG/SH2B3/TBX3/MMP14/SIX1/FBN1/NR2F2/FOXF1/HNF1B/PCGF2/FZD2/HOXB2/…	79
GO:0001706	endoderm formation	22/1559	55/18866	1.17694e-10	9.06714e-09	7.22352e-09	MIXL1/ITGA4/ITGAV/COL5A2/FN1/COL8A1/COL12A1/INHBA/LAMB1/DUSP4/SOX17/COL5A1/DUSP5/ITGA5/COL4A2/MMP14/MMP2/HNF1B/GATA6/LAMA3/MMP9/COL6A1	22
GO:0035987	endodermal cell differentiation	20/1559	46/18866	1.352e-10	1.02788e-08	8.18878e-09	MIXL1/ITGA4/ITGAV/COL5A2/FN1/COL8A1/COL12A1/INHBA/LAMB1/SOX17/COL5A1/ITGA5/COL4A2/MMP14/MMP2/HNF1B/GATA6/LAMA3/MMP9/COL6A1	20
GO:0097529	myeloid leukocyte migration	49/1559	222/18866	1.49982e-10	1.12545e-08	8.96612e-09	MCOLN2/VAV3/S100A12/S100A8/XCL2/XCL1/DYSF/IL1R1/DPP4/CXCR2/CXCR1/HRH1/ITGA9/CCR2/TAFA4/CD200/CD200R1/RHOH/KIT/STAP1/PPBP/CXCL2/CXCL9/CXCL10/CXCL11/ITGA1/PDE4D/PLA2G7/IL6/CCL26/CCL19/CCL21/ROR2/CXCL12/PDGFD/TRPV4/EDNRB/MMP14/LGMN/DPEP1/CCL8/CCL13/CCL5/CCL23/CCL18/PECAM1/CD300H/FPR2/XG	49
GO:0042060	wound healing	88/1559	536/18866	3.1654e-10	2.31515e-08	1.84441e-08	LCK/VAV3/S100A8/PEAR1/F5/SELP/PLA2G4A/CD34/DYSF/MERTK/PROC/FAP/COL3A1/FZD7/FN1/SERPINE2/ITPR1/TGFBR2/ITGA9/GATA2/GP9/GP5/DRD5/PDGFRA/MMRN1/CASP3/OCLN/F2R/PDGFRB/SPARC/DSP/MPIG6B/NOTCH4/CD109/SMOC2/PDGFA/DGKB/IL6/CD36/COL1A2/NOS3/PLAT/CCN4/B4GALT1/GNA14/COL5A1/ITGB1/ANXA8/PAPSS2/ENTPD1/DOCK1/NLRP6/HBB/HBG2/HPS5/P2RX3/TRPC6/MCAM/ETS1/VWF/A2M/ACVRL1/NFE2/ITGA5/DCN/SH2B3/POSTN/DGKH/GNG2/CARMIL2/SLC4A…	88
GO:0007492	endoderm development	26/1559	79/18866	4.01542e-10	2.90014e-08	2.31045e-08	LAMC1/MIXL1/ITGA4/ITGAV/COL5A2/FN1/COL8A1/COL12A1/INHBA/LAMB1/DUSP4/SOX17/EXT1/COL5A1/NOTCH1/DUSP5/GDF3/ITGA5/COL4A2/MMP14/MMP2/HNF1B/GATA6/LAMA3/MMP9/COL6A1	26
GO:0022407	regulation of cell-cell adhesion	76/1559	439/18866	4.50293e-10	3.21209e-08	2.55898e-08	LCK/VCAM1/PTPN22/CD1D/SPTA1/XCL1/SELP/SELE/LAX1/SOX13/HLX/ITPKB/SOCS5/ZAP70/GLI2/DPP4/ITGA6/ITGA4/SERPINE2/TGFBR2/CCR2/TIGIT/RHOH/LEF1/TMEM131L/CASP3/ADAM19/BMP6/HLA-G/NOTCH4/VNN1/IL6/GPNMB/LEP/PODXL/IDO1/IL7/PAG1/CD274/CCL19/CCL21/KLF4/NOTCH1/NRARP/IL2RA/CXCL12/IGF2/TRAF6/CD6/LRRC32/APOA1/CD3E/THY1/CRTAM/ETS1/CD27/LAG3/KLRK1/WNT1/TESPA1/TRPV4/SH2B3/RNASE10/TJP1/NOD2/CCL5/TNFSF9/IL27RA/LILRB2/SIR…	76
GO:0001667	ameboidal-type cell migration	81/1559	481/18866	4.73851e-10	3.33891e-08	2.66001e-08	PLEKHG5/SEMA6C/EFNA1/MIXL1/AGT/CYP1B1/SEMA4C/ACVR1/DPP4/FAP/ITGA4/BMPR2/NRP2/FN1/HTR2B/TGFBR2/SEMA3F/HYAL1/HYAL2/SEMA3G/ADAMTS9/FOXP1/ROBO1/GATA2/S100P/KIT/MIR145/FAT2/SPARC/FGF18/FLT4/SMOC2/TWIST1/ANLN/SEMA3C/EPHB4/NOS3/ANGPT2/LOXL2/STC1/ADGRA2/SOX17/ENPP2/TEK/MIR27B/KLF4/PKN3/NOTCH1/ITGB1/NRP1/MMRN2/PDLIM1/DOCK1/PRR5L/WNT11/APOA1/ETS1/ACVRL1/KITLG/DCN/EDNRB/CLEC14A/LGMN/DLL4/SEMA7A/NR2F2/CDH5/P…	81
GO:0007160	cell-matrix adhesion	49/1559	230/18866	5.47448e-10	3.72136e-08	2.96469e-08	VCAM1/ITGA10/MYOC/CD34/DISC1/NID1/ITGA6/ITGA4/ITGAV/COL3A1/FN1/ADAMTS9/CD96/APOD/NPNT/ADAMTS12/ITGA1/PTPRK/UTRN/CD36/EPHA1/DLC1/ACER2/TEK/CCL21/ECM2/ITGA8/ITGB1/NRP1/COL13A1/VWA2/CD3E/THY1/TECTA/ACVRL1/POSTN/MMP14/NID2/FBLN5/ITGA11/OTOA/ITGA2B/ITGB3/PECAM1/COL5A3/FUT1/SIGLEC1/JAG1/PPM1F	49
GO:0006935	chemotaxis	101/1559	655/18866	5.66077e-10	3.80325e-08	3.02993e-08	PLEKHG5/DRAXIN/VAV3/SEMA6C/S100A12/S100A8/EFNA1/SPTA1/IGSF9/XCL2/XCL1/PLXNA2/SOS1/DYSF/SEMA4C/GLI2/DPP4/ITGAV/BMPR2/NRP2/CXCR2/CXCR1/ACKR3/CNTN6/HRH1/CCR4/ITGA9/CXCR6/XCR1/CCR2/SEMA3F/SEMA3G/TAFA4/PROK2/ROBO1/ACKR4/SUCNR1/RHOH/PDGFRA/KIT/STAP1/PPBP/CXCL2/CXCL9/CXCL10/CXCL11/LEF1/ITGA1/PDE4D/MYOT/PDGFRB/FGF18/PLA2G7/SMOC2/PDGFA/IL6/GPNMB/CCL26/SEMA3C/HGF/DLX5/EPHB4/EPHA1/ANGPT2/DOK2/ADGRA2/EXT1/EN…	101
GO:0009611	response to wounding	101/1559	656/18866	6.16518e-10	4.09453e-08	3.26199e-08	ID3/LCK/VAV3/S100A8/PEAR1/F5/SELP/PLA2G4A/CD34/DYSF/MERTK/INHBB/PROC/FAP/COL3A1/FZD7/FN1/SERPINE2/ITPR1/TGFBR2/ITGA9/CCR2/GATA2/GP9/GP5/APOD/DRD5/PDGFRA/MMRN1/CASP3/OCLN/F2R/NREP/PDGFRB/SPARC/DSP/MPIG6B/NOTCH4/CD109/SMOC2/PDGFA/DGKB/IL6/CD36/COL1A2/NOS3/PLAT/CCN4/B4GALT1/GNA14/KLF4/COL5A1/ITGB1/NRP1/ANXA8/PAPSS2/ENTPD1/DOCK1/NLRP6/HBB/HBG2/HPS5/P2RX3/CNTF/TRPC6/APOA1/MCAM/ETS1/VWF/A2M/WNT1/ACVRL1…	101
GO:0042330	taxis	101/1559	657/18866	6.71265e-10	4.35794e-08	3.47184e-08	PLEKHG5/DRAXIN/VAV3/SEMA6C/S100A12/S100A8/EFNA1/SPTA1/IGSF9/XCL2/XCL1/PLXNA2/SOS1/DYSF/SEMA4C/GLI2/DPP4/ITGAV/BMPR2/NRP2/CXCR2/CXCR1/ACKR3/CNTN6/HRH1/CCR4/ITGA9/CXCR6/XCR1/CCR2/SEMA3F/SEMA3G/TAFA4/PROK2/ROBO1/ACKR4/SUCNR1/RHOH/PDGFRA/KIT/STAP1/PPBP/CXCL2/CXCL9/CXCL10/CXCL11/LEF1/ITGA1/PDE4D/MYOT/PDGFRB/FGF18/PLA2G7/SMOC2/PDGFA/IL6/GPNMB/CCL26/SEMA3C/HGF/DLX5/EPHB4/EPHA1/ANGPT2/DOK2/ADGRA2/EXT1/EN…	101
GO:0050673	epithelial cell proliferation	77/1559	453/18866	8.25677e-10	5.2426e-08	4.17662e-08	TGFBR3/NRAS/ECM1/LAMC1/CD34/DYSF/LIMS2/ACVR2A/FAP/ITGA4/FZD7/BMPR2/NRP2/GPBAR1/SGPP2/HTR2B/HYAL1/PROK2/ROBO1/COL8A1/GATA2/KIT/NKX6-1/SPARC/FLT4/BMP6/CD109/PTPRK/VIP/TWIST1/IL6/CCL26/HGF/DLX6/DLX5/LAMB1/WNT2/LEP/LOXL2/SNAI2/TEK/B4GALT1/MIR27B/NOTCH1/EGFL7/NRARP/NRP1/CXCL12/PAX2/IGF2/OR51E2/APLNR/PGR/APOA1/VDR/WNT10B/ACVRL1/GLI1/BRCA2/EDNRB/MMP14/SIX1/DLL4/NR2F2/NLRC3/NOD2/CCL5/HNF1B/IGFBP4/ITGB3/S…	77
GO:0006911	phagocytosis, engulfment	33/1559	126/18866	1.58871e-09	9.66269e-08	7.69797e-08	IGKC/MARCO/GATA2/RHOH/STAP1/CD36/TRBC1/XKR9/DOCK1/IGHA2/IGHG2/IGHA1/IGHG1/IGHG3/IGHM/IGHV3-7/IGHV3-11/IGHV3-15/IGHV1-18/IGHV3-21/IGHV3-23/IGHV3-33/IGHV4-39/IGHV3-43/IGHV3-48/IGHV5-51/IGHV4-59/IGHV1-69D/IGHV3-74/IGLL5/IGLC2/IGLC3/IGLC7	33
GO:1901342	regulation of vasculature development	75/1559	444/18866	1.8256e-09	1.09879e-07	8.75369e-08	ANGPTL7/HSPG2/TIE1/ECM1/NPR1/EFNA1/FASLG/CD34/AGT/CYP1B1/CXCR2/TGFBR2/CCR2/HYAL1/STAB1/ADAMTS9/PROK2/GATA2/KIT/CXCL10/MIR145/SPARC/FGF18/FOXC1/HLA-G/CCN6/SMOC2/THBS2/DLL1/TWIST1/IL6/GPNMB/AQP1/HGF/LEP/EPHA1/NOS3/ANGPT2/ADGRA2/HEY1/ENPP2/TEK/CEMIP2/MIR27B/KLF4/ENG/NOTCH1/ITGB1/NRP1/MMRN2/ADAM12/CREB3L1/APLNR/PDGFD/ETS1/ACVRL1/ITGA5/DCN/COL4A2/FBLN5/TJP1/DLL4/CDH5/NFATC3/RAMP2/GATA6/TBXA2R/KLF2/GPR…	75
GO:0072132	mesenchyme morphogenesis	20/1559	52/18866	1.87303e-09	1.11571e-07	8.8885e-08	HEYL/ACTG2/ACVR1/TGFBR2/ROBO1/MSX1/LEF1/FOXC1/TWIST1/NOS3/SNAI2/HEY1/ENG/NOTCH1/DCHS1/WNT11/ACVRL1/FOXF1/BMP2/SNAI1	20
GO:0045765	regulation of angiogenesis	70/1559	403/18866	1.90635e-09	1.12397e-07	8.95434e-08	HSPG2/TIE1/ECM1/NPR1/EFNA1/FASLG/CD34/AGT/CYP1B1/CXCR2/TGFBR2/CCR2/HYAL1/STAB1/ADAMTS9/PROK2/GATA2/CXCL10/MIR145/SPARC/FGF18/FOXC1/HLA-G/CCN6/SMOC2/THBS2/DLL1/TWIST1/IL6/GPNMB/AQP1/HGF/LEP/EPHA1/NOS3/ANGPT2/ADGRA2/ENPP2/TEK/CEMIP2/MIR27B/KLF4/ENG/NOTCH1/ITGB1/NRP1/MMRN2/ADAM12/CREB3L1/APLNR/ETS1/ACVRL1/ITGA5/DCN/COL4A2/FBLN5/TJP1/DLL4/CDH5/RAMP2/GATA6/TBXA2R/KLF2/GPR4/FUT1/ANGPT4/ISM1/PTGIS/CLDN5…	70
GO:0098742	cell-cell adhesion via plasma-membrane adhesion molecules	54/1559	277/18866	2.22213e-09	1.29692e-07	1.03322e-07	VCAM1/IGSF9/SELP/SELE/HMCN1/ACVR1/CNTN6/TGFBR2/ROBO1/CLDN11/CLDN16/PCDH18/CDH6/MYOT/PCDHA5/PCDHA7/PCDHAC1/PCDHB4/PCDHB6/PCDHB8/PCDHB9/PCDHB10/PCDHB11/PCDHB12/PCDHB18P/PCDHGA6/PCDHGA9/PCDHGA10/PCDHGA11/PCDHGC4/PCDH1/PCDH12/FAT2/KLF4/ITGB1/DCHS1/CD6/APOA1/MPZL2/CRTAM/ESAM/ROBO4/ITGA5/PCDH17/CDH8/CDH11/CDH5/PECAM1/BMP2/CDH26/CLDN14/CLDN5/IL1RAPL1/CLDN2	54
GO:0061061	muscle structure development	102/1559	681/18866	2.33637e-09	1.34995e-07	1.07547e-07	ID3/HEYL/TGFBR3/SYPL2/CASQ2/PTGFRN/KCNH1/HLX/AGT/FOXN2/DYSF/SEMA4C/FHL2/ACVR1/XIRP2/CHRNA1/HOXD9/COL3A1/FZD7/COL6A3/TGFBR2/HEG1/FOXL2/KCNAB1/MSX1/PDGFRA/KIT/CXCL9/CXCL10/NPNT/LEF1/CASP3/PRKAA1/TIFAB/MIR145/PDGFRB/SCGB3A1/FOXC1/DSP/ERVFRD-1/PIM1/BVES/UTRN/DLL1/TWIST1/ELN/WNT2/ADRA1A/MSC/HEY1/MYORG/PAX5/ENG/NOTCH1/ITGA8/ITGB1/LDB3/PDLIM1/ADAM12/IGF2/ALX4/SMTNL1/CNTF/NOX4/TEAD4/GDF3/WNT10B/WNT1/ANKR…	102
GO:0003151	outflow tract morphogenesis	25/1559	80/18866	2.95226e-09	1.65613e-07	1.31939e-07	HEYL/TGFBR3/GJA5/BMPR2/NRP2/TGFBR2/ROBO1/FOXC1/TWIST1/ELN/SEMA3C/SOX17/ENG/NOTCH1/NRP1/WNT11/TBX3/SIX1/NEDD4/FZD2/GATA6/JAG1/SOX18/CLDN5/TBX1	25
GO:0060326	cell chemotaxis	58/1559	311/18866	3.24041e-09	1.8003e-07	1.43424e-07	PLEKHG5/VAV3/S100A12/S100A8/XCL2/XCL1/DYSF/DPP4/CXCR2/CXCR1/ACKR3/HRH1/CCR4/ITGA9/CXCR6/XCR1/CCR2/TAFA4/ACKR4/PDGFRA/KIT/STAP1/PPBP/CXCL2/CXCL9/CXCL10/CXCL11/LEF1/ITGA1/PDE4D/PDGFRB/FGF18/PLA2G7/SMOC2/IL6/CCL26/HGF/CCL19/CCL21/NOTCH1/NRP1/CXCL12/PDGFD/KLRK1/TRPV4/EDNRB/GPR18/LGMN/DPEP1/CCL8/CCL13/CCL5/CCL23/CCL18/CD300H/FFAR2/FPR2/CXCR3	58
GO:0035150	regulation of tube size	35/1559	144/18866	4.41272e-09	2.3608e-07	1.88078e-07	UTS2/HTR1D/GJA5/NPR1/AGT/BMPR2/CPS1/HTR2B/HRH1/DRD5/CD38/EDNRA/GUCY1A1/ITGA1/F2R/ADRA1B/KCNMB1/FOXC1/HTR1B/VIP/LEP/NOS3/ADRA1A/HTR7/SMTNL1/AVPR1A/KCNMB4/EDNRB/GCH1/BDKRB2/SMTNL2/ACE/TBXA2R/HMOX1/APLN	35
GO:0019932	second-messenger-mediated signaling	75/1559	456/18866	6.0684e-09	3.18756e-07	2.53944e-07	ADGRL4/ADGRL2/VCAM1/CASQ2/NPR1/SELP/SELE/NR5A2/AGT/PPP3R1/ZAP70/FHL2/CALCRL/CXCR2/CXCR1/HTR2B/NMUR1/ACKR3/ITPR1/HRH1/CCR4/CXCR6/XCR1/CCR2/STIMATE/TRAT1/ACKR4/DRD5/CXCL9/CXCL10/CXCL11/GUCY1A1/RXFP1/PRKAA1/PDE4D/NMUR2/ADRA1B/CGAS/MRAP2/PLN/VIP/AQP1/RAMP3/CD36/NOS3/ADRA1A/OR51E2/IRAG1/APLNR/P2RX3/PDE2A/GUCY1A2/CD3E/CACNA1C/PTHLH/AVPR1A/EDNRB/ADCY4/GNG2/PTGER2/ADGRG3/NFATC3/NOS2/RAMP2/S1PR4/TBXA2R/S1…	75
GO:0048562	embryonic organ morphogenesis	56/1559	302/18866	7.4667e-09	3.81793e-07	3.04163e-07	TBX15/EFNA1/PRRX1/HLX/SIX2/OTX1/GLI2/ACVR1/HOXD9/SATB2/TGFBR2/HYAL1/GATA2/FOXL2/MSX1/PDGFRA/TIFAB/NDST1/FOXF2/RUNX2/DLL1/TWIST1/HOXA11/DLX6/DLX5/SOX17/CTHRC1/PAX5/ROR2/ENG/NOTCH1/ITGA8/PAX2/CHRNA10/MICAL2/ALX4/WNT11/WNT1/HOXC9/GLI1/TBX3/MMP14/SIX1/FBN1/FOXF1/HNF1B/PCGF2/FZD2/HOXB2/HOXB3/HOXB4/HOXB5/HOXB6/TTC39C/SOX18/TBX1	56
GO:0003170	heart valve development	21/1559	61/18866	7.71225e-09	3.90889e-07	3.1141e-07	HEYL/GJA5/EFNA1/ACVR1/BMPR2/TGFBR2/ADAMTS9/ROBO1/PRDM1/TWIST1/ELN/NOS3/SNAI2/HEY1/NOTCH1/DCHS1/PDE2A/DLL4/BMP2/JAG1/SNAI1	21
GO:0042113	B cell activation	59/1559	328/18866	9.58709e-09	4.73455e-07	3.77187e-07	TNFRSF4/VCAM1/VAV3/FCRL3/LAX1/IGKC/ZAP70/ITGA4/PLCL2/CD38/KIT/LEF1/CASP3/MZB1/DLL1/IL6/INHBA/TRBC1/IL7/ITGB1/POU2AF1/CD27/FLT3/MMP14/IGHA2/IGHG2/IGHA1/IGHG1/IGHG3/IGHM/IGHV3-7/IGHV3-11/IGHV3-15/IGHV1-18/IGHV3-21/IGHV3-23/IGHV3-33/IGHV4-39/IGHV3-43/IGHV3-48/IGHV5-51/IGHV4-59/IGHV1-69D/IGHV3-74/CD19/NOD2/ADGRG3/IKZF3/CD79B/IL27RA/CD79A/IGLL5/IGLC2/IGLC3/IGLC7/ITM2A/DOCK11/CD40LG/ATP11C	59
GO:0010811	positive regulation of cell-substrate adhesion	31/1559	122/18866	1.07977e-08	5.24279e-07	4.17677e-07	MYOC/DISC1/NID1/VIT/LIMS2/ITGA6/FN1/FBLN2/COL8A1/DMP1/NPNT/EGFLAM/EDIL3/UTRN/SMOC2/CD36/COL26A1/EPHA1/TEK/CCL21/ECM2/NRP1/DOCK1/APOA1/CD3E/THY1/ITGA5/FOXF1/FUT1/PPM1F/EGFL6	31
GO:0060485	mesenchyme development	54/1559	290/18866	1.18812e-08	5.72078e-07	4.55758e-07	HEYL/TGFBR3/SEMA6C/EFNA1/SIX2/ACTG2/SEMA4C/ACVR1/BMPR2/NRP2/FN1/HTR2B/TGFBR2/SEMA3F/SEMA3G/IL17RD/ROBO1/MSX1/LEF1/EDNRA/PDGFRB/FOXF2/FOXC1/NOTCH4/TWIST1/IL6/SEMA3C/HGF/WNT2/NOS3/LOXL2/SNAI2/HEY1/ENG/NOTCH1/NRP1/PAX2/DCHS1/WNT11/ACVRL1/KITLG/EDNRB/SIX1/NEDD4/SEMA7A/FOXF1/COL1A1/SEMA6B/TCF15/BMP2/JAG1/SNAI1/TBX1/AMER1	54
GO:0003179	heart valve morphogenesis	19/1559	52/18866	1.28981e-08	6.13467e-07	4.8873e-07	HEYL/GJA5/EFNA1/ACVR1/BMPR2/TGFBR2/ADAMTS9/ROBO1/TWIST1/ELN/NOS3/SNAI2/HEY1/NOTCH1/DCHS1/DLL4/BMP2/JAG1/SNAI1	19
GO:0003002	regionalization	62/1559	355/18866	1.29531e-08	6.13467e-07	4.8873e-07	HES2/HEYL/PLXNA2/SIX2/OTX1/GLI2/ACVR2A/ACVR1/HOXD9/HOXD8/BMPR2/NRP2/SEMA3F/ROBO1/CHRD/MSX1/NKX6-1/LEF1/HHIP/TIFAB/FOXC1/TBX18/DLL1/HOXA11/PKD1L1/SEMA3C/WNT2/SOX17/HEY1/ROR2/NOTCH1/NRARP/NRP1/PAX2/ALX4/WNT11/GDF3/WNT1/ACVRL1/HOXC6/HOXC9/GLI1/TBX3/SIX1/DLL4/MESP2/NR2F2/CHSY1/IRX3/FOXF1/HNF1B/PCGF2/HOXB2/HOXB3/HOXB4/HOXB5/HOXB6/TCF15/BMP2/SNAI1/TBX1/AR	62
GO:0007159	leukocyte cell-cell adhesion	63/1559	364/18866	1.41272e-08	6.63633e-07	5.28696e-07	LCK/VCAM1/PTPN22/S100A8/CD1D/SPTA1/XCL1/SELP/SELE/LAX1/SOX13/HLX/ITPKB/SOCS5/ZAP70/GLI2/DPP4/ITGA4/TGFBR2/CCR2/TIGIT/RHOH/LEF1/TMEM131L/CASP3/HLA-G/VNN1/IL6/GPNMB/LEP/IDO1/IL7/PAG1/CD274/CCL19/CCL21/KLF4/NRARP/IL2RA/ITGB1/CXCL12/IGF2/TRAF6/CD6/LRRC32/CD3E/THY1/CRTAM/ETS1/CD27/LAG3/KLRK1/ITGA5/TESPA1/NOD2/CCL5/PECAM1/TNFSF9/IL27RA/LILRB2/SIRPG/GRAP2/CD40LG	63
GO:0042742	defense response to bacterium	61/1559	348/18866	1.47337e-08	6.84505e-07	5.45325e-07	ISG15/FGR/GBP2/S100A12/S100A8/SELP/NLRC4/GNLY/IGKC/IGKV3-20/CAMP/STAB1/FOXP1/SPON2/JCHAIN/PPBP/PLAC8/NAIP/H2BC11/IL6/NOD1/CD36/TRBC1/GSDMC/KLRK1/NR1H4/COCH/IGHA2/IGHG2/IGHA1/IGHG1/IGHG3/IGHM/IGHV3-7/IGHV3-11/IGHV3-15/IGHV1-18/IGHV3-21/IGHV3-23/IGHV3-33/IGHV4-39/IGHV3-43/IGHV3-48/IGHV5-51/IGHV4-59/IGHV1-69D/IGHV3-74/NOD2/NOS2/GSDMA/ACP5/IL27RA/PGLYRP1/FPR2/DEFB119/BPI/PI3/IGLL5/IGLC2/IGLC3/IGLC7	61
GO:0001763	morphogenesis of a branching structure	42/1559	201/18866	1.67338e-08	7.67366e-07	6.11338e-07	CLIC4/AGT/SIX2/GLI2/ACVR1/TGFBR2/NPNT/LEF1/HHIP/EDNRA/ADAMTS16/NOTCH4/PRDM1/RSPO3/PDGFA/HOXA11/SEMA3C/HGF/WNT2/SNAI2/ENG/NOTCH1/NRARP/NRP1/COL13A1/PAX2/DCHS1/PGR/VDR/WNT1/TBX3/COL4A1/MMP14/SIX1/DLL4/FOXF1/HNF1B/SOCS3/RASIP1/BMP2/GZF1/AR	42
GO:0061448	connective tissue development	50/1559	262/18866	1.797e-08	8.17563e-07	6.51328e-07	ECM1/CTSK/PRRX1/CD34/MATN3/SIX2/GLI2/SATB2/BMPR2/TGFBR2/HYAL1/HYAL2/MSX1/ADAMTS12/PDGFRB/FGF18/BMP6/RUNX2/HOXA11/LEP/LOXL2/STC1/EBF2/SNAI2/TRPS1/CCN4/ROR2/COL5A1/NOTCH1/SERPINH1/WNT11/PDGFD/MGP/PTHLH/WNT10B/ACVRL1/LUM/NR1H4/TRPV4/ADAMTS7/ACAN/CHSY1/HOXB3/COL1A1/GPR4/BMP2/SNAI1/TIMP1/AMER1/BGN	50
GO:0061138	morphogenesis of a branching epithelium	40/1559	187/18866	1.83389e-08	8.27831e-07	6.59508e-07	CLIC4/AGT/SIX2/GLI2/ACVR1/TGFBR2/NPNT/LEF1/HHIP/EDNRA/ADAMTS16/NOTCH4/RSPO3/PDGFA/HOXA11/SEMA3C/HGF/WNT2/SNAI2/ENG/NOTCH1/NRARP/NRP1/PAX2/DCHS1/PGR/VDR/WNT1/TBX3/COL4A1/MMP14/SIX1/DLL4/FOXF1/HNF1B/SOCS3/RASIP1/BMP2/GZF1/AR	40
GO:0010810	regulation of cell-substrate adhesion	44/1559	217/18866	1.98975e-08	8.91221e-07	7.10009e-07	MYOC/DISC1/NID1/VIT/LIMS2/ITGA6/FZD7/FN1/FBLN2/COL8A1/APOD/DMP1/NPNT/EGFLAM/EDIL3/UTRN/SMOC2/CD36/COL26A1/EPHA1/ANGPT2/DLC1/ACER2/TEK/CCL21/ECM2/NOTCH1/NRP1/DOCK1/FZD4/APOA1/CD3E/THY1/WNT1/ACVRL1/ITGA5/POSTN/MMP14/FOXF1/COL1A1/FUT1/JAG1/PPM1F/EGFL6	44
GO:0050878	regulation of body fluid levels	80/1559	513/18866	2.1963e-08	9.68719e-07	7.71749e-07	LCK/VAV3/GJA5/NPR1/PEAR1/F5/SELP/PLA2G4A/CD34/MERTK/PROC/FAP/COL3A1/FN1/SERPINE2/ITPR1/HYAL2/KALRN/HEG1/GATA2/GP9/GP5/PDGFRA/MMRN1/F2R/TIFAB/MPIG6B/VIP/PDGFA/DGKB/IL6/AQP1/CD36/COL1A2/NOS3/PLAT/OPRK1/GNA14/ANXA8/PAPSS2/ENTPD1/DOCK1/NLRP6/HBB/HBG2/HPS5/APLNR/P2RX3/TRPC6/FLI1/VWF/A2M/VDR/NFE2/SOCS2/TRPV4/SH2B3/OAS2/DGKH/ATP7B/EDNRB/ADCY4/GNG2/SCNN1G/SCNN1B/HSD11B2/SLC4A1/ITGA2B/ITGB3/COL1A1/GATA6/T…	80
GO:0060348	bone development	42/1559	204/18866	2.62455e-08	1.1402e-06	9.08361e-07	P3H1/MYOC/BMPR2/TGFBR2/FOXP1/MSX1/KIT/TIFAB/SPARC/FGF18/FOXC1/BMP6/MPIG6B/RUNX2/TWIST1/HOXA11/SFRP4/DLX5/LRRC17/LEP/STC1/CCN4/TEK/ENG/COL13A1/PAPSS2/DCHS1/SERPINH1/FLI1/WNT1/TRPV4/SH2B3/MMP14/FBN1/CHSY1/HOXB4/COL1A1/ACP5/BMP2/AMER1/PLS3/BGN	42
GO:0051216	cartilage development	41/1559	197/18866	2.78155e-08	1.1905e-06	9.48439e-07	ECM1/CTSK/PRRX1/MATN3/SIX2/GLI2/SATB2/BMPR2/TGFBR2/HYAL1/HYAL2/MSX1/ADAMTS12/FGF18/BMP6/RUNX2/HOXA11/LEP/LOXL2/STC1/SNAI2/TRPS1/CCN4/ROR2/SERPINH1/WNT11/MGP/PTHLH/WNT10B/ACVRL1/LUM/TRPV4/ADAMTS7/ACAN/CHSY1/HOXB3/COL1A1/BMP2/SNAI1/TIMP1/BGN	41
GO:0007229	integrin-mediated signaling pathway	28/1559	108/18866	3.43012e-08	1.43618e-06	1.14416e-06	ISG15/FGR/FYB2/VAV3/ITGA10/LIMS2/ITGA6/ITGA4/ITGAV/COL3A1/FN1/ITGA9/ITGA1/MPIG6B/ITGA8/ITGB1/NRP1/DOCK1/APOA1/THY1/ITGA5/ITGA11/SEMA7A/ITGA2B/ITGB3/LAMA3/TIMP1/CD40LG	28
GO:0070848	response to growth factor	105/1559	745/18866	3.64202e-08	1.50312e-06	1.19749e-06	HEYL/TGFBR3/XCL1/FASLG/AGT/LTBP1/SOS1/ACVR2A/ACVR1/COL3A1/BMPR2/NRP2/CPS1/VWC2L/TGFBR2/HYAL1/HYAL2/IL17RD/ROBO1/VEPH1/CHRD/MSX1/HTRA3/PDGFRA/ADAMTS3/IBSP/NPNT/LEF1/CCNA2/HHIP/CASP3/ADAMTS12/NREP/SPRY4/PDGFRB/NDST1/SPARC/FGF18/FLT4/FOXC1/BMP6/RUNX2/CD109/PTPRK/SMOC2/DLL1/TWIST1/SFRP4/HGF/COL1A2/DLX5/WNT2/ANGPT2/ADGRA2/HTRA4/SNAI2/ROR2/MIR27B/KLF4/ENG/NOTCH1/ITGA8/NRP1/MMRN2/SFRP5/PAX2/CREB3L1/PDE2…	105
GO:0060840	artery development	27/1559	102/18866	3.73573e-08	1.53085e-06	1.21958e-06	GJA5/PRRX1/LTBP1/COL3A1/BMPR2/ADAMTS9/ROBO1/MIR145/PDGFRB/NDST1/FOXC1/ADGRF5/PRDM1/LEP/HEY1/ENG/NOTCH1/NRP1/PDE2A/WNT11/ACVRL1/SIX1/DLL4/FOXF1/NOTCH3/JAG1/TBX1	27
GO:0097530	granulocyte migration	34/1559	150/18866	4.74251e-08	1.90293e-06	1.51601e-06	MCOLN2/VAV3/S100A12/S100A8/XCL2/XCL1/DYSF/IL1R1/DPP4/CXCR2/CXCR1/HRH1/ITGA9/RHOH/PPBP/CXCL2/CXCL9/CXCL10/CXCL11/ITGA1/PDE4D/CCL26/CCL19/CCL21/TRPV4/DPEP1/CCL8/CCL13/CCL5/CCL23/CCL18/PECAM1/CD300H/XG	34
GO:0060021	roof of mouth development	25/1559	91/18866	5.33631e-08	2.12643e-06	1.69406e-06	TGFBR3/PRRX1/SOS1/SATB2/TGFBR2/MSX1/PDGFRA/LEF1/FOXF2/TWIST1/INHBA/DLX6/DLX5/SNAI2/MSC/ALX4/WNT11/LRRC32/TBX3/JAG2/FZD2/WFIKKN2/SNAI1/CLDN5/TBX1	25
GO:0022409	positive regulation of cell-cell adhesion	51/1559	279/18866	5.6006e-08	2.21646e-06	1.76578e-06	LCK/VCAM1/PTPN22/CD1D/SPTA1/XCL1/SELP/SELE/SOX13/HLX/ITPKB/SOCS5/ZAP70/GLI2/DPP4/ITGA6/ITGA4/TGFBR2/CCR2/RHOH/LEF1/ADAM19/HLA-G/VNN1/IL6/LEP/PODXL/IL7/CD274/CCL19/CCL21/IL2RA/IGF2/TRAF6/CD6/CD3E/THY1/ETS1/CD27/KLRK1/TESPA1/RNASE10/TJP1/NOD2/CCL5/TNFSF9/IL27RA/LILRB2/SIRPG/GRAP2/CD40LG	51
GO:0003206	cardiac chamber morphogenesis	31/1559	131/18866	6.45096e-08	2.53562e-06	2.02005e-06	HEYL/TGFBR3/GJA5/SOS1/FHL2/ACVR1/BMPR2/NRP2/TGFBR2/ROBO1/HEG1/FOXC1/DSP/SEMA3C/WNT2/NOS3/HEY1/TEK/ENG/NOTCH1/NRP1/WNT11/TBX3/DLL4/FOXF1/FZD2/GATA6/FKBP1A/JAG1/CCM2L/TBX1	31
GO:0050679	positive regulation of epithelial cell proliferation	42/1559	211/18866	7.18196e-08	2.78506e-06	2.21877e-06	NRAS/ECM1/LAMC1/DYSF/ITGA4/FZD7/BMPR2/NRP2/GPBAR1/HTR2B/HYAL1/GATA2/FLT4/BMP6/VIP/TWIST1/CCL26/DLX6/DLX5/LAMB1/WNT2/TEK/B4GALT1/MIR27B/NOTCH1/EGFL7/NRARP/NRP1/CXCL12/PAX2/IGF2/APLNR/ACVRL1/NOD2/CCL5/ITGB3/STXBP4/BMP2/TBX1/HMOX1/AR/APLN	42
GO:0009952	anterior/posterior pattern specification	43/1559	219/18866	7.59416e-08	2.92527e-06	2.33047e-06	HES2/HEYL/PLXNA2/SIX2/OTX1/GLI2/ACVR2A/HOXD9/HOXD8/BMPR2/MSX1/LEF1/TIFAB/FOXC1/TBX18/DLL1/HOXA11/SEMA3C/WNT2/SOX17/HEY1/ROR2/NOTCH1/NRARP/ALX4/GDF3/WNT1/HOXC6/HOXC9/TBX3/MESP2/NR2F2/FOXF1/HNF1B/PCGF2/HOXB2/HOXB3/HOXB4/HOXB5/HOXB6/TCF15/BMP2/TBX1	43
GO:0030574	collagen catabolic process	17/1559	47/18866	8.9301e-08	3.41709e-06	2.72229e-06	MMP23B/CTSK/FAP/ADAMTS3/ADAMTS2/CTSL/COL15A1/ITGB1/COL13A1/ADAMTS14/MMP21/CTSD/MMP1/MMP14/MMP2/MMP9/MMP11	17
GO:0048754	branching morphogenesis of an epithelial tube	34/1559	155/18866	1.10876e-07	4.16e-06	3.31415e-06	CLIC4/AGT/SIX2/GLI2/ACVR1/TGFBR2/NPNT/LEF1/HHIP/EDNRA/ADAMTS16/NOTCH4/HOXA11/WNT2/ENG/NOTCH1/NRARP/NRP1/PAX2/DCHS1/PGR/VDR/WNT1/TBX3/COL4A1/MMP14/SIX1/DLL4/FOXF1/HNF1B/RASIP1/BMP2/GZF1/AR	34
GO:0007389	pattern specification process	71/1559	455/18866	1.32935e-07	4.92372e-06	3.92258e-06	HES2/HEYL/PLXNA2/SIX2/OTX1/GLI2/ACVR2A/ACVR1/HOXD9/HOXD8/SATB2/BMPR2/NRP2/TGFBR2/SEMA3F/ROBO1/CHRD/MSX1/NKX6-1/LEF1/HHIP/TIFAB/FOXC1/SYNGAP1/TBX18/DLL1/HOXA11/PKD1L1/SEMA3C/WNT2/STC1/SOX17/HEY1/ROR2/ENG/NOTCH1/NRARP/NRP1/PAX2/MMP21/DCHS1/MICAL2/ALX4/WNT11/GDF3/WNT1/ACVRL1/HOXC6/HOXC9/GLI1/TBX3/SIX1/DLL4/MESP2/NR2F2/CHSY1/IRX3/FOXF1/HNF1B/PCGF2/HOXB2/HOXB3/HOXB4/HOXB5/HOXB6/TCF15/BMP2/SNAI1/SOX18/…	71
GO:0009792	embryo development ending in birth or egg hatching	94/1559	663/18866	1.45589e-07	5.35806e-06	4.26861e-06	TIE1/TBX15/PRRX1/NR5A2/PLXNA2/SLC30A1/SIX2/SEMA4C/SLC5A7/GLI2/ACVR2A/ACVR1/HOXD9/SATB2/BMPR2/TGFBR2/HYAL1/HEG1/GATA2/TM4SF1/CHRD/MSX1/PDGFRA/ADAMTS3/LEF1/EDNRA/CASP3/PCDH12/PDGFRB/NDST1/FOXC1/RUNX2/ADGRF5/TBX18/PRDM1/RSPO3/DLL1/TWIST1/HOXA11/SEMA3C/WNT2/NOS3/DLC1/SOX17/HEY1/CTHRC1/EXT1/PAX5/ROR2/NOTCH1/NRARP/ST8SIA6/ITGB1/PAX2/IGF2/DCHS1/TRAF6/ALX4/WNT11/GDF3/WNT1/ACVRL1/KRT8/HOXC6/HOXC9/TBX3/BRC…	94
GO:0050886	endocrine process	23/1559	84/18866	1.92898e-07	6.96603e-06	5.54963e-06	GJA5/AGT/INHBB/FOXL2/CPA3/SUCNR1/MME/DRD5/CORIN/ENPEP/F2R/BMP6/INHBA/LEP/NOS3/OR51E2/FZD4/AVPR1A/TBX3/HSD11B2/ACE/RETN/APLN	23
GO:0003205	cardiac chamber development	36/1559	174/18866	2.23939e-07	7.98715e-06	6.36312e-06	HEYL/TGFBR3/GJA5/LTBP1/SOS1/FHL2/ACVR1/XIRP2/BMPR2/NRP2/TGFBR2/ROBO1/HEG1/NDST1/FOXC1/DSP/PRDM1/SEMA3C/WNT2/NOS3/HEY1/TEK/ENG/NOTCH1/NRP1/PDE2A/WNT11/TBX3/DLL4/FOXF1/FZD2/GATA6/FKBP1A/JAG1/CCM2L/TBX1	36
GO:0002683	negative regulation of immune system process	71/1559	463/18866	2.64121e-07	9.24904e-06	7.36843e-06	FGR/PTPN22/FCRL3/XCL1/LAX1/C4BPA/CR1/HLX/MIXL1/ITPKB/SOCS5/MERTK/DPP4/COL3A1/CXCR2/GPR55/PLCL2/CCR2/CD96/CD200/CD200R1/TIGIT/PARP14/GATA2/GPR171/APOD/STAP1/TMEM131L/CASP3/CARTPT/HLA-G/MICB/ADGRF5/DLL1/GPNMB/INHBA/LRRC17/IDO1/PAG1/CD274/CCL21/NOTCH1/NRARP/IL2RA/CXCL12/NLRP6/LRRC32/APOA1/THY1/CRTAM/LAG3/A2M/CLEC12B/KLRK1/KITLG/GPR18/FBN1/NLRC3/NLRC5/FOXF1/CD68/CD300LF/IL27RA/PGLYRP1/LILRB2/BPI/ZBTB…	71
GO:0048762	mesenchymal cell differentiation	43/1559	229/18866	2.81192e-07	9.78751e-06	7.79742e-06	HEYL/TGFBR3/SEMA6C/EFNA1/SIX2/SEMA4C/ACVR1/NRP2/FN1/HTR2B/TGFBR2/SEMA3F/SEMA3G/IL17RD/MSX1/LEF1/EDNRA/FOXF2/FOXC1/NOTCH4/TWIST1/IL6/SEMA3C/HGF/WNT2/LOXL2/SNAI2/HEY1/ENG/NOTCH1/NRP1/PAX2/WNT11/KITLG/EDNRB/SEMA7A/COL1A1/SEMA6B/BMP2/JAG1/SNAI1/TBX1/AMER1	43
GO:0045165	cell fate commitment	49/1559	278/18866	3.20227e-07	1.09484e-05	8.72223e-06	TBX15/SLAMF6/LY9/PRRX1/SOX13/SIX2/GLI2/ACVR1/SATB2/FZD7/GATA2/NKX6-1/CASP3/NOTCH4/RUNX2/TBX18/PRDM1/DLL1/IL6/HOXA11/WNT2/EBF2/SOX17/IL7/CTSL/ROR2/KLF4/NOTCH1/ITGB1/NRP1/PAX2/WNT11/GDF3/WNT10B/WNT1/TBX3/SIX1/JAG2/DLL4/NR2F2/HNF1B/GATA6/NOTCH3/BMP2/JAG1/SOX18/OLIG1/TBX1/AR	49
GO:0061298	retina vasculature development in camera-type eye	10/1559	18/18866	3.4053e-07	1.1574e-05	9.22067e-06	CLIC4/CYP1B1/BMPR2/PDGFRA/PDGFRB/NRP1/FZD4/ACVRL1/COL4A1/ARHGEF15	10
GO:0007187	G protein-coupled receptor signaling pathway, coupled to cyclic nucleotide second messenger	47/1559	263/18866	3.66382e-07	1.23799e-05	9.86266e-06	HTR1D/ADGRL4/ADGRL2/GNAT2/AGT/OXER1/MARCO/CALCRL/HTR2B/HRH1/XCR1/GRM2/HTR1F/DRD5/CXCL9/CXCL10/CXCL11/EDNRA/RXFP1/PDE4D/ADRA1B/HTR1B/MRAP2/PLN/VIP/RAMP3/GRM8/ADRA1A/OPRK1/GNA14/HTR7/GRK5/PDE2A/PTHLH/ADCY4/GNG2/PTGER2/ADGRG3/RAMP2/SSTR2/S1PR4/TBXA2R/S1PR5/GPR4/PTGIR/FPR2/ADGRG2	47
GO:0071621	granulocyte chemotaxis	29/1559	127/18866	3.82275e-07	1.28418e-05	1.02306e-05	VAV3/S100A12/S100A8/XCL2/XCL1/DYSF/DPP4/CXCR2/CXCR1/HRH1/ITGA9/PPBP/CXCL2/CXCL9/CXCL10/CXCL11/ITGA1/PDE4D/CCL26/CCL19/CCL21/TRPV4/DPEP1/CCL8/CCL13/CCL5/CCL23/CCL18/CD300H	29
GO:0030595	leukocyte chemotaxis	43/1559	232/18866	4.08212e-07	1.36338e-05	1.08616e-05	VAV3/S100A12/S100A8/XCL2/XCL1/DYSF/DPP4/CXCR2/CXCR1/HRH1/ITGA9/CCR2/TAFA4/KIT/STAP1/PPBP/CXCL2/CXCL9/CXCL10/CXCL11/ITGA1/PDE4D/PLA2G7/IL6/CCL26/CCL19/CCL21/CXCL12/KLRK1/TRPV4/EDNRB/GPR18/LGMN/DPEP1/CCL8/CCL13/CCL5/CCL23/CCL18/CD300H/FFAR2/FPR2/CXCR3	43
GO:0007599	hemostasis	57/1559	348/18866	4.60846e-07	1.52158e-05	1.2122e-05	LCK/VAV3/PEAR1/F5/SELP/PLA2G4A/CD34/MERTK/PROC/FAP/COL3A1/FN1/SERPINE2/ITPR1/GATA2/GP9/GP5/PDGFRA/MMRN1/F2R/MPIG6B/PDGFA/DGKB/IL6/CD36/COL1A2/NOS3/PLAT/GNA14/ANXA8/PAPSS2/ENTPD1/DOCK1/HBB/HBG2/HPS5/P2RX3/TRPC6/FLI1/VWF/A2M/NFE2/SH2B3/DGKH/GNG2/SLC4A1/ITGA2B/ITGB3/COL1A1/GATA6/TBXA2R/DOCK6/F2RL3/THBD/PROCR/DOCK11/CD40LG	57
GO:0072006	nephron development	31/1559	143/18866	5.22948e-07	1.70711e-05	1.36001e-05	HEYL/CD34/AGT/NID1/SIX2/PDGFRA/NPNT/ENPEP/ADAMTS16/PDGFRB/FOXC1/DLL1/HOXA11/PODXL/ANGPT2/TEK/NOTCH1/PAX2/DCHS1/WNT11/PDGFD/WNT1/SIX1/IRX3/HNF1B/PECAM1/NOTCH3/GPR4/BMP2/JAG1/GZF1	31
GO:0030168	platelet activation	33/1559	158/18866	5.62501e-07	1.81572e-05	1.44653e-05	LCK/VAV3/PEAR1/SELP/PLA2G4A/MERTK/COL3A1/FN1/SERPINE2/ITPR1/GP9/GP5/PDGFRA/F2R/MPIG6B/PDGFA/DGKB/IL6/COL1A2/NOS3/GNA14/HBB/TRPC6/VWF/SH2B3/DGKH/GNG2/ITGA2B/ITGB3/COL1A1/F2RL3/THBD/CD40LG	33
GO:0072001	renal system development	50/1559	292/18866	6.01372e-07	1.9304e-05	1.53789e-05	ID3/HEYL/CD34/AGT/NID1/SIX2/GLI2/CXCR2/HYAL2/MME/PDGFRA/NPNT/ENPEP/ADAMTS16/PDGFRB/FOXC1/BMP6/TBX18/DLL1/PDGFA/HOXA11/PODXL/ANGPT2/SOX17/TEK/NOTCH1/ITGA8/NRP1/PAX2/DCHS1/WNT11/PDGFD/WNT1/DCN/COL4A1/SIX1/FBN1/PYGO1/IRX3/FOXF1/HNF1B/ACE/PECAM1/NOTCH3/GPR4/BMP2/JAG1/GZF1/MMP9/AMER1	50
GO:0002685	regulation of leukocyte migration	40/1559	212/18866	6.35672e-07	2.01808e-05	1.60775e-05	ECM1/XCL2/XCL1/SELP/SELE/DYSF/IL1R1/DPP4/ITGA4/CXCR2/CCR2/CD200/CD200R1/APOD/RHOH/STAP1/CXCL10/PLA2G7/IL6/CCL19/CCL21/CXCL12/PDGFD/THY1/KLRK1/KITLG/TRPV4/GPR18/MMP14/LGMN/BDKRB1/CCL8/CCL5/ITGA2B/IL27RA/PLVAP/FPR2/HMOX1/XG/CXCR3	40
GO:0007596	blood coagulation	56/1559	343/18866	6.44993e-07	2.02179e-05	1.6107e-05	LCK/VAV3/PEAR1/F5/SELP/PLA2G4A/CD34/MERTK/PROC/FAP/COL3A1/FN1/SERPINE2/ITPR1/GATA2/GP9/GP5/PDGFRA/MMRN1/F2R/MPIG6B/PDGFA/DGKB/IL6/CD36/COL1A2/NOS3/PLAT/GNA14/ANXA8/PAPSS2/ENTPD1/DOCK1/HBB/HBG2/HPS5/P2RX3/TRPC6/VWF/A2M/NFE2/SH2B3/DGKH/GNG2/SLC4A1/ITGA2B/ITGB3/COL1A1/GATA6/TBXA2R/DOCK6/F2RL3/THBD/PROCR/DOCK11/CD40LG	56
GO:1905314	semi-lunar valve development	14/1559	37/18866	6.47338e-07	2.02179e-05	1.6107e-05	HEYL/GJA5/EFNA1/BMPR2/ROBO1/TWIST1/ELN/NOS3/SNAI2/HEY1/NOTCH1/DLL4/JAG1/SNAI1	14
GO:0050678	regulation of epithelial cell proliferation	62/1559	395/18866	6.70351e-07	2.08241e-05	1.659e-05	TGFBR3/NRAS/ECM1/LAMC1/DYSF/LIMS2/ITGA4/FZD7/BMPR2/NRP2/GPBAR1/SGPP2/HTR2B/HYAL1/ROBO1/GATA2/SPARC/FLT4/BMP6/CD109/PTPRK/VIP/TWIST1/CCL26/DLX6/DLX5/LAMB1/WNT2/LEP/SNAI2/TEK/B4GALT1/MIR27B/NOTCH1/EGFL7/NRARP/NRP1/CXCL12/PAX2/IGF2/APLNR/PGR/VDR/WNT10B/ACVRL1/GLI1/BRCA2/EDNRB/SIX1/DLL4/NR2F2/NLRC3/NOD2/CCL5/ITGB3/STXBP4/FUT1/BMP2/TBX1/HMOX1/AR/APLN	62
GO:0014031	mesenchymal cell development	22/1559	84/18866	8.16907e-07	2.51069e-05	2.00019e-05	HEYL/SEMA6C/SEMA4C/ACVR1/NRP2/FN1/HTR2B/SEMA3F/SEMA3G/EDNRA/FOXC1/TWIST1/SEMA3C/SNAI2/NOTCH1/NRP1/KITLG/EDNRB/SEMA7A/SEMA6B/JAG1/TBX1	22
GO:2000027	regulation of animal organ morphogenesis	45/1559	254/18866	8.27534e-07	2.52989e-05	2.01549e-05	VANGL1/CD34/AGT/SIX2/LIMS2/ACVR1/FZD7/BMPR2/TGFBR2/ROBO1/MSX1/DMP1/FOXC1/PIM1/RUNX2/RSPO3/PDGFA/TWIST1/HOXA11/SEMA3C/HGF/WNT2/SNAI2/CTHRC1/ROR2/ENG/NOTCH1/PAX2/CNTF/WNT11/FZD4/VDR/WNT1/GLI1/DACT1/SIX1/DIO3/HNF1B/FZD2/SP6/APCDD1/BMP2/JAG1/TBX1/AR	45
GO:0007200	phospholipase C-activating G protein-coupled receptor signaling pathway	25/1559	104/18866	8.64537e-07	2.6291e-05	2.09453e-05	AGT/TACR1/CXCR2/GPR55/HTR2B/NMUR1/HRH1/DRD5/F2R/NMUR2/ADRA1B/VIP/ADRA1A/OPRK1/GNA14/ANO1/EDNRB/GPR18/GRP/F2RL3/GPR4/FPR2/GRPR/P2RY10/GPR174	25
GO:0007423	sensory organ development	82/1559	578/18866	8.92307e-07	2.69935e-05	2.15049e-05	ANGPTL7/CLIC4/MFSD2A/PLPPR4/GNAT2/PRRX1/FASLG/CYP1B1/SOS1/SIX2/OTX1/MERTK/GLI2/MYO7B/GPD2/COL5A2/BMPR2/TGFBR2/COL8A1/GATA2/FOXL2/MSX1/PDGFRA/KIT/LEF1/CCNA2/TIFAB/PDGFRB/SPARC/FOXF2/FOXC1/BMP6/PRPH2/OPN5/PRDM1/DLL1/TWIST1/INHBA/DLX6/DLX5/WNT2/CTHRC1/ROR2/KLF4/LAMC3/COL5A1/NOTCH1/ITGA8/NRP1/OPN4/PAX2/CHRNA10/DCHS1/CNTF/FZD4/C1QTNF5/THY1/CACNA1C/GDF3/WNT10B/WNT1/ACVRL1/SLC17A8/COL4A1/SIX1/SMOC1/DIO3…	82
GO:0045777	positive regulation of blood pressure	14/1559	38/18866	9.47204e-07	2.8211e-05	2.24749e-05	AGT/DRD5/PDE4D/CARTPT/ADRA1B/ADRA1A/OR51E2/TAC3/AVPR1A/NR2F2/HSD11B2/ACE/TBXA2R/OXT	14
GO:0002009	morphogenesis of an epithelium	79/1559	554/18866	1.15223e-06	3.37948e-05	2.69233e-05	CLIC4/VANGL1/AGT/SOS1/SIX2/SEMA4C/GLI2/ACVR1/FZD7/CXCR2/TGFBR2/FOXP1/CXCL10/NPNT/LEF1/HHIP/EDNRA/CASP3/ADAMTS16/ADAMTS12/FOXF2/NOTCH4/TBX18/RSPO3/DLL1/PDGFA/TWIST1/HOXA11/SEMA3C/HGF/WNT2/PODXL/DLC1/SNAI2/SOX17/CTHRC1/ROR2/KLF4/ENG/COL5A1/NOTCH1/NRARP/NRP1/PAX2/DCHS1/MICAL2/TRAF6/WNT11/FZD4/PGR/VDR/WNT1/ACVRL1/ITGA5/TBX3/COL4A1/MMP14/DACT1/SIX1/JAG2/DLL4/IRX3/CARMIL2/FOXF1/HNF1B/FZD2/HOXB2/HOXB4/S…	79
GO:1902105	regulation of leukocyte differentiation	49/1559	290/18866	1.15944e-06	3.38347e-05	2.6955e-05	CD2/CD101/FCRL3/SOX13/CR1/HLX/ITPKB/SOS1/SOCS5/ZAP70/GLI2/GPR55/FANCD2/TGFBR2/CCR2/FOXP1/GATA2/RHOH/LEF1/TMEM131L/CARTPT/MIR145/HLA-G/PRDM1/VNN1/INHBA/LRRC17/IL7/KLF10/CCL19/ROR2/SLC46A2/NRARP/IL2RA/TRAF6/CRTAM/CD27/LAG3/TESPA1/KITLG/MMP14/FBN1/IKZF3/TNFSF9/PGLYRP1/LILRB2/RASSF2/ZBTB46/ATP11C	49
GO:0007498	mesoderm development	29/1559	134/18866	1.24949e-06	3.60979e-05	2.87581e-05	TIE1/MIXL1/SIX2/ACVR2A/ACVR1/BMPR2/CHRD/LEF1/MIR145/FOXC1/HOXA11/INHBA/EXT1/KLF4/ITGA8/ITGB1/PAX2/WNT11/GDF3/TBX3/MESP2/IRX3/FOXF1/IKZF3/ITGB3/TCF15/SNAI1/TBX1/BMX	29
GO:1903727	positive regulation of phospholipid metabolic process	16/1559	50/18866	1.43822e-06	4.11389e-05	3.27741e-05	FGR/VAV3/HTR2B/PIK3R4/PDGFRA/KIT/PDGFRB/ADGRF5/TEK/CCL19/CCL21/NR1H4/FLT3/CD19/NOD2/FPR2	16
GO:0007162	negative regulation of cell adhesion	50/1559	301/18866	1.5131e-06	4.30675e-05	3.43106e-05	PTPN22/XCL1/MYOC/LAX1/PLXNA2/HLX/CYP1B1/SOCS5/FZD7/SERPINE2/TIGIT/APOD/TMEM131L/CASP3/BMP6/HLA-G/NOTCH4/GPNMB/ADAM22/PODXL/ANGPT2/DLC1/IDO1/SNAI2/PAG1/CD274/ACER2/CCL21/KLF4/NOTCH1/NRARP/IL2RA/CXCL12/LRRC32/FZD4/APOA1/CRTAM/LAG3/WNT1/ACVRL1/TRPV4/SH2B3/POSTN/MMP14/COL1A1/LILRB2/BMP2/JAG1/CCM2L/PPM1F	50
GO:0003279	cardiac septum development	26/1559	114/18866	1.5435e-06	4.37174e-05	3.48284e-05	HEYL/TGFBR3/GJA5/LTBP1/ACVR1/XIRP2/BMPR2/NRP2/TGFBR2/ROBO1/HEG1/NDST1/PRDM1/SEMA3C/NOS3/HEY1/ENG/NOTCH1/NRP1/PDE2A/WNT11/TBX3/FZD2/GATA6/JAG1/TBX1	26
GO:0043114	regulation of vascular permeability	15/1559	45/18866	1.70644e-06	4.80966e-05	3.83171e-05	NPR1/CXCR2/HRH1/OCLN/BMP6/TEK/PDE2A/TRPV4/BDKRB2/TJP1/C2CD4B/CDH5/RAMP2/GPR4/CLDN5	15
GO:0032102	negative regulation of response to external stimulus	65/1559	433/18866	1.78201e-06	4.97413e-05	3.96274e-05	SMPDL3B/SEMA6C/CR1/CD34/SOCS5/SEMA4C/IL1R2/PROC/TNFAIP6/DPP4/FAP/CALCRL/SERPINE2/SEMA3F/SEMA3G/ROBO1/CD96/CD200/CD200R1/PARP14/APOD/PDGFRA/STAP1/CARTPT/MIR145/HLA-G/MICB/CD109/PDGFA/SEMA3C/HGF/LEP/NOS3/ANGPT2/PLAT/SNAI2/TEK/GRIN3A/KLF4/NOTCH1/IL2RA/NRP1/NLRP6/APOA1/ETS1/A2M/CLEC12B/KLRK1/NR1H4/SH2B3/GPR18/SEMA7A/MEFV/NLRC3/NLRC5/CDH5/FOXF1/SOCS3/SEMA6B/ACP5/PGLYRP1/FPR2/NLRP12/THBD/PTGIS	65
GO:0050920	regulation of chemotaxis	41/1559	229/18866	1.90335e-06	5.24064e-05	4.17506e-05	SEMA6C/XCL2/XCL1/DYSF/SEMA4C/DPP4/BMPR2/CXCR2/CCR4/CCR2/SEMA3F/SEMA3G/ROBO1/SUCNR1/PDGFRA/STAP1/CXCL10/PDGFRB/FGF18/PLA2G7/SMOC2/IL6/CCL26/SEMA3C/ANGPT2/ADGRA2/CCL19/CCL21/NOTCH1/NRP1/CXCL12/PDGFD/KLRK1/TRPV4/GPR18/LGMN/SEMA7A/CCL5/SEMA6B/FPR2/PPM1F	41
GO:0050727	regulation of inflammatory response	64/1559	425/18866	1.91722e-06	5.2501e-05	4.1826e-05	SMPDL3B/S100A12/S100A8/XCL1/SELE/AGT/SOCS5/IL1R2/IL1R1/PROC/TNFAIP6/CALCRL/FANCD2/CCR2/HYAL2/DNASE1L3/FOXP1/CD200/CD200R1/SNX4/SUCNR1/APOD/STAP1/ADAMTS12/OSMR/MIR145/PLA2G7/IL6/HGF/LEP/IDO1/FABP4/CCN4/TEK/KLF4/IL2RA/NLRP6/CD6/PDE2A/CASP12/APOA1/ETS1/NR1H4/TRPV4/EDNRB/C2CD4B/SEMA7A/MEFV/NLRC3/NOD2/CDH5/FOXF1/BCL6B/NOS2/CCL5/SOCS3/ACP5/FFAR2/GPR4/PGLYRP1/FPR2/NLRP12/MMP9/PTGIS	64
GO:0001990	regulation of systemic arterial blood pressure by hormone	14/1559	40/18866	1.94169e-06	5.29201e-05	4.21599e-05	GJA5/AGT/CPA3/SUCNR1/MME/DRD5/CORIN/ENPEP/F2R/NOS3/OR51E2/AVPR1A/HSD11B2/ACE	14
GO:0001655	urogenital system development	53/1559	330/18866	2.12237e-06	5.75731e-05	4.58667e-05	ID3/HEYL/CD34/AGT/NID1/SIX2/GLI2/CXCR2/HYAL2/GATA2/MME/PDGFRA/NPNT/ENPEP/ADAMTS16/PDGFRB/FOXC1/BMP6/TBX18/DLL1/PDGFA/HOXA11/PODXL/ANGPT2/SOX17/TEK/NOTCH1/ITGA8/NRP1/PAX2/DCHS1/WNT11/PDGFD/WNT1/GLI1/DCN/COL4A1/SIX1/FBN1/PYGO1/IRX3/FOXF1/HNF1B/ACE/PECAM1/NOTCH3/GPR4/BMP2/JAG1/GZF1/MMP9/AMER1/AR	53
GO:0060537	muscle tissue development	62/1559	409/18866	2.21358e-06	5.97666e-05	4.76142e-05	HEYL/TGFBR3/GJA5/HLX/AGT/FOXN2/FHL2/ACVR1/XIRP2/CHRNA1/HOXD9/COL3A1/FZD7/TGFBR2/ADAMTS9/HEG1/FOXL2/KCNAB1/PDGFRA/LEF1/PRKAA1/MIR145/PDGFRB/FOXC1/DSP/PIM1/BVES/PLN/DLL1/TWIST1/ELN/SEMA3C/WNT2/ADRA1A/MSC/MYORG/PAX5/ENG/NOTCH1/ITGA8/ITGB1/NOX4/WNT10B/ANKRD33/GLI1/DCN/TBX3/SIX1/ASB2/DLL4/NR2F2/MYH11/GJC1/GATA6/FKBP1A/GPCPD1/BMP2/MYLK2/CCM2L/TBX1/MYO18B/XK	62
GO:0060562	epithelial tube morphogenesis	53/1559	331/18866	2.32838e-06	6.22841e-05	4.96199e-05	CLIC4/AGT/SIX2/SEMA4C/GLI2/ACVR1/CXCR2/TGFBR2/FOXP1/CXCL10/NPNT/LEF1/HHIP/EDNRA/CASP3/ADAMTS16/ADAMTS12/NOTCH4/DLL1/TWIST1/HOXA11/WNT2/PODXL/DLC1/SOX17/CTHRC1/ENG/NOTCH1/NRARP/NRP1/PAX2/DCHS1/MICAL2/TRAF6/WNT11/PGR/VDR/WNT1/ACVRL1/TBX3/COL4A1/MMP14/SIX1/DLL4/IRX3/FOXF1/HNF1B/FZD2/RASIP1/BMP2/GZF1/SOX18/AR	53
GO:0001649	osteoblast differentiation	41/1559	231/18866	2.39203e-06	6.3692e-05	5.07415e-05	ID3/MYOC/FHL2/GLI2/ACVR2A/ACVR1/SATB2/BMPR2/CHRD/IBSP/NPNT/LEF1/VCAN/BMP6/RUNX2/TWIST1/IL6/GPNMB/HGF/DLX5/SNAI2/CTHRC1/CCN4/NOTCH1/IFITM1/IGF2/CREB3L1/WNT11/PTHLH/WNT10B/GLI1/SMOC1/ITGA11/SEMA7A/COL1A1/TPM4/RASSF2/BMP2/JAG1/SNAI1/COL6A1	41
GO:0002664	regulation of T cell tolerance induction	7/1559	10/18866	2.49301e-06	6.57744e-05	5.24005e-05	TGFBR2/HLA-G/IDO1/IL2RA/CD3E/CLC/LILRB2	7
GO:0048872	homeostasis of number of cells	44/1559	256/18866	2.52478e-06	6.63099e-05	5.28271e-05	ISG15/TGFBR3/SPTA1/ITPKB/SOS1/MERTK/ACVR2A/SLC40A1/CXCR2/CCR4/CCR2/GATA2/KIT/CASP3/F2R/MPIG6B/ADGRF5/IL6/INHBA/NOS3/IL7/SIT1/PTBP3/SLC46A2/NOTCH1/IL2RA/LIPA/ETS1/SENP1/KITLG/SH2B3/FLT3/EPB42/IREB2/TNFRSF17/SLC4A1/HOXB6/PMAIP1/KLF2/RASSF2/HMOX1/ALAS2/GPR174/DOCK11	44
GO:0001570	vasculogenesis	21/1559	83/18866	2.6494e-06	6.92679e-05	5.51836e-05	TIE1/TGFBR3/CD34/ITGAV/ACKR3/TGFBR2/HEG1/PDGFRB/SOX17/HEY1/ENG/NOTCH1/EGFL7/APLNR/FZD4/FOXF1/RAMP2/GJC1/RASIP1/SOX18/MYO18B	21
GO:0003171	atrioventricular valve development	11/1559	26/18866	2.85129e-06	7.38779e-05	5.88563e-05	HEYL/GJA5/EFNA1/ACVR1/BMPR2/TGFBR2/TWIST1/HEY1/NOTCH1/DCHS1/BMP2	11
GO:0060411	cardiac septum morphogenesis	20/1559	77/18866	2.93967e-06	7.58277e-05	6.04096e-05	HEYL/TGFBR3/GJA5/ACVR1/BMPR2/NRP2/TGFBR2/ROBO1/SEMA3C/NOS3/HEY1/ENG/NOTCH1/NRP1/WNT11/TBX3/FZD2/GATA6/JAG1/TBX1	20
GO:0001822	kidney development	47/1559	283/18866	3.10668e-06	7.94265e-05	6.32767e-05	ID3/HEYL/CD34/AGT/NID1/SIX2/GLI2/CXCR2/HYAL2/MME/PDGFRA/NPNT/ENPEP/ADAMTS16/PDGFRB/FOXC1/BMP6/DLL1/PDGFA/HOXA11/PODXL/ANGPT2/SOX17/TEK/NOTCH1/ITGA8/NRP1/PAX2/DCHS1/WNT11/PDGFD/WNT1/DCN/SIX1/FBN1/PYGO1/IRX3/HNF1B/ACE/PECAM1/NOTCH3/GPR4/BMP2/JAG1/GZF1/MMP9/AMER1	47
GO:0050919	negative chemotaxis	15/1559	47/18866	3.17507e-06	8.06809e-05	6.4276e-05	SEMA6C/SEMA4C/DPP4/ITGAV/NRP2/SEMA3F/SEMA3G/ROBO1/PDGFA/SEMA3C/SLIT1/APOA1/SEMA7A/ITGB3/SEMA6B	15
GO:0006936	muscle contraction	56/1559	362/18866	3.626e-06	9.14891e-05	7.28866e-05	UTS2/HTR1D/MYOM3/CASQ2/GJA5/PPP1R12B/AGT/DYSF/ACTG2/TACR1/CHRNA1/CALCRL/KCNE4/HTR2B/NMUR1/PROK2/CD38/KIT/NPNT/EDNRA/GUCY1A1/ITGA1/PDE4D/F2R/KCNN2/TIFAB/MYOT/MIR145/NMUR2/ADRA1B/DSP/PLN/UTRN/CACNA2D1/STC1/ADRA1A/HTR7/P2RX3/KCNJ5/CACNA1C/KCNJ8/EDNRB/BDKRB2/CACNA1H/MYH11/GJC1/MYL4/KCNJ2/SSTR2/TBXA2R/CNN1/TPM4/OXT/MYLK2/KCNE1/KCNE5	56
GO:1904018	positive regulation of vasculature development	41/1559	235/18866	3.73664e-06	9.38708e-05	7.47841e-05	TIE1/ECM1/CD34/CYP1B1/CXCR2/TGFBR2/HYAL1/GATA2/KIT/MIR145/FGF18/SMOC2/DLL1/TWIST1/AQP1/HGF/EPHA1/NOS3/ANGPT2/TEK/MIR27B/KLF4/ENG/NOTCH1/ITGB1/NRP1/ADAM12/APLNR/PDGFD/ETS1/ACVRL1/ITGA5/TJP1/CDH5/RAMP2/GATA6/TBXA2R/FUT1/ANGPT4/PTGIS/HMOX1	41
GO:0007219	Notch signaling pathway	36/1559	195/18866	3.83333e-06	9.54698e-05	7.60579e-05	HEYL/NOTCH2NLA/CNTN6/TGFBR2/SUSD5/ROBO1/GATA2/KIT/CDH6/NEURL1B/FOXC1/NOTCH4/PLN/DLL1/NOS3/SNAI2/HEY1/NOTCH1/EGFL7/NRARP/IL2RA/MAML2/WNT1/NR1H4/POSTN/MMP14/JAG2/DLL4/MESP2/NOD2/HNF1B/NOTCH3/ANGPT4/BMP2/JAG1/SNAI1	36
GO:0007517	muscle organ development	61/1559	407/18866	3.87382e-06	9.60641e-05	7.65314e-05	ID3/HEYL/TGFBR3/HLX/FOXN2/XIRP2/CHRNA1/HOXD9/COL3A1/FZD7/COL6A3/TGFBR2/HEG1/FOXL2/KCNAB1/MSX1/CXCL10/LEF1/PRKAA1/TIFAB/MIR145/FOXC1/DSP/PIM1/BVES/UTRN/DLL1/TWIST1/ELN/WNT2/MSC/MYORG/PAX5/ENG/NOTCH1/ALX4/SMTNL1/CNTF/TEAD4/WNT10B/ANKRD33/GLI1/DCN/SIX1/ASB2/DLL4/ITGA11/NR2F2/CACNA1H/FZD2/GATA6/TCF15/FKBP1A/GPCPD1/BMP2/MYLK2/CCM2L/CHODL/TBX1/XK/ITGB1BP2	61
GO:0061035	regulation of cartilage development	19/1559	72/18866	4.00841e-06	9.89769e-05	7.88519e-05	CTSK/SIX2/GLI2/BMPR2/ADAMTS12/FGF18/BMP6/RUNX2/HOXA11/LEP/LOXL2/SNAI2/TRPS1/CCN4/WNT11/PTHLH/ACVRL1/ADAMTS7/BMP2	19
GO:0090218	positive regulation of lipid kinase activity	13/1559	37/18866	4.29946e-06	0.000105712	8.42174e-05	FGR/VAV3/PIK3R4/PDGFRA/KIT/PDGFRB/TEK/CCL19/CCL21/FLT3/CD19/NOD2/FPR2	13
GO:0010631	epithelial cell migration	56/1559	365/18866	4.68164e-06	0.000113658	9.05475e-05	PLEKHG5/EFNA1/AGT/CYP1B1/DPP4/FAP/BMPR2/NRP2/TGFBR2/HYAL1/ADAMTS9/FOXP1/ROBO1/GATA2/S100P/KIT/FAT2/SPARC/FGF18/FLT4/SMOC2/ANLN/EPHB4/NOS3/ANGPT2/LOXL2/STC1/ADGRA2/ENPP2/TEK/MIR27B/KLF4/PKN3/NOTCH1/ITGB1/NRP1/MMRN2/DOCK1/APOA1/ETS1/ACVRL1/DCN/CLEC14A/LGMN/DLL4/NR2F2/CDH5/ITGB3/PECAM1/TBXA2R/FUT1/ANGPT4/MMP9/SOX18/PPM1F/HMOX1	56
GO:0060402	calcium ion transport into cytosol	31/1559	158/18866	4.87668e-06	0.000117486	9.35977e-05	LCK/MCOLN2/CASQ2/XCL1/FASLG/HTR2B/ITPR1/XCR1/CXCL9/CXCL10/CXCL11/PDE4D/F2R/PLN/RAMP3/CACNA2D1/ADRA1A/TRPA1/CCL19/CCL21/APLNR/P2RX3/THY1/CACNA1C/TRPV4/BDKRB1/CEMIP/CD19/TRPV2/F2RL3/FKBP1A	31
GO:0001819	positive regulation of cytokine production	65/1559	447/18866	5.28761e-06	0.000126771	0.000100995	FGR/IL12RB2/MCOLN2/PTPN22/CD2/PYHIN1/SLAMF6/LY9/XCL1/INAVA/RAB7B/CD34/AGT/NLRC4/CYP1B1/IL1R1/IL18R1/IFIH1/HTR2B/CCR2/HYAL2/CD200/TIGIT/HEG1/SPON2/DDX60/PDE4D/F2R/MIR145/FLT4/HLA-G/LTB/CGAS/TWIST1/IL6/NOD1/CD36/HGF/LEP/IDO1/IL7/CD274/CCL19/FCN1/TRIM6/TRAF6/CD6/WNT11/POU2AF1/CD3E/CRTAM/KLRK1/LUM/POLR3B/TRPV4/SEMA7A/NOD2/CD226/IL27RA/FFAR2/NLRP12/LILRB2/CCM2L/ARFGEF2/CD40LG	65
GO:0002548	monocyte chemotaxis	18/1559	67/18866	5.43034e-06	0.000128592	0.000102446	S100A12/XCL2/XCL1/CCR2/CXCL10/PLA2G7/IL6/CCL26/CCL19/CCL21/CXCL12/LGMN/CCL8/CCL13/CCL5/CCL23/CCL18/FPR2	18
GO:0072678	T cell migration	18/1559	67/18866	5.43034e-06	0.000128592	0.000102446	ECM1/XCL2/XCL1/ZAP70/ITGA4/CCR2/CD200/CD200R1/APOD/CXCL10/CXCL11/CCL26/CCL21/CXCL12/CCL5/IL27RA/XG/CXCR3	18
GO:0031347	regulation of defense response	97/1559	749/18866	5.60995e-06	0.000131765	0.000104974	FGR/SMPDL3B/PTPN22/NRAS/S100A12/S100A8/CD1D/PYHIN1/SLAMF6/SH2D1B/XCL1/SELE/CR1/AGT/NLRC4/SOCS5/IL1R2/IL1R1/IL18RAP/PROC/TNFAIP6/CALCRL/FANCD2/CCR2/HYAL2/DNASE1L3/FOXP1/CD96/CD200/CD200R1/PARP14/SNX4/SUCNR1/APOD/STAP1/ELMOD2/DDX60/ADAMTS12/OSMR/MIR145/HLA-G/MICB/TREML2/PLA2G7/CGAS/IL6/NOD1/HGF/LEP/IDO1/FABP4/CCN4/TEK/KLF4/FCN1/IL2RA/NLRP6/TRIM6/TRAF6/CD6/PDE2A/CASP12/APOA1/CRTAM/ETS1/LAG3/A2M/CLEC…	97
GO:0061383	trabecula morphogenesis	15/1559	49/18866	5.68291e-06	0.000132939	0.000105908	TGFBR3/SOS1/FHL2/SLC40A1/HEG1/HEY1/TEK/ENG/NOTCH1/WNT10B/DLL4/MMP2/COL1A1/FKBP1A/CCM2L	15
GO:0090132	epithelium migration	56/1559	368/18866	6.01788e-06	0.000139664	0.000111266	PLEKHG5/EFNA1/AGT/CYP1B1/DPP4/FAP/BMPR2/NRP2/TGFBR2/HYAL1/ADAMTS9/FOXP1/ROBO1/GATA2/S100P/KIT/FAT2/SPARC/FGF18/FLT4/SMOC2/ANLN/EPHB4/NOS3/ANGPT2/LOXL2/STC1/ADGRA2/ENPP2/TEK/MIR27B/KLF4/PKN3/NOTCH1/ITGB1/NRP1/MMRN2/DOCK1/APOA1/ETS1/ACVRL1/DCN/CLEC14A/LGMN/DLL4/NR2F2/CDH5/ITGB3/PECAM1/TBXA2R/FUT1/ANGPT4/MMP9/SOX18/PPM1F/HMOX1	56
GO:0002699	positive regulation of immune effector process	39/1559	223/18866	6.01874e-06	0.000139664	0.000111266	TNFRSF4/FGR/PTPN22/CD1D/CD1C/CD1E/SLAMF6/SH2D1B/XCL1/HLX/SOCS5/IL1R1/IL18R1/IL18RAP/CCR2/SNX4/GATA2/SPON2/STAP1/DDX60/MZB1/HLA-G/IL6/CD36/CCL19/TRIM6/TRAF6/CRTAM/LAG3/KLRK1/SEMA7A/NOD2/FOXF1/NOS2/CD226/FFAR2/HMOX1/IL13RA2/SH2D1A	39
GO:0050866	negative regulation of cell activation	37/1559	207/18866	6.17005e-06	0.000141971	0.000113104	FGR/PTPN22/XCL1/LAX1/HLX/SOCS5/MERTK/SERPINE2/CCR2/CD200/TIGIT/PDGFRA/TMEM131L/CASP3/HLA-G/ADGRF5/PDGFA/GPNMB/INHBA/NOS3/IDO1/PAG1/CD274/NRARP/IL2RA/LRRC32/CRTAM/LAG3/SH2B3/FOXF1/CD300LF/PGLYRP1/LILRB2/THBD/BPI/HMOX1/IL13RA2	37
GO:0022408	negative regulation of cell-cell adhesion	35/1559	191/18866	6.17154e-06	0.000141971	0.000113104	PTPN22/XCL1/LAX1/HLX/SOCS5/SERPINE2/TIGIT/TMEM131L/CASP3/BMP6/HLA-G/NOTCH4/GPNMB/PODXL/IDO1/PAG1/CD274/CCL21/KLF4/NOTCH1/NRARP/IL2RA/CXCL12/LRRC32/APOA1/CRTAM/LAG3/WNT1/TRPV4/SH2B3/LILRB2/BMP2/JAG1/CCM2L/PPM1F	35
GO:0001935	endothelial cell proliferation	36/1559	199/18866	6.19188e-06	0.000141971	0.000113104	NRAS/ECM1/CD34/DYSF/ITGA4/BMPR2/NRP2/HTR2B/PROK2/GATA2/SPARC/FLT4/BMP6/VIP/CCL26/WNT2/LEP/LOXL2/TEK/MIR27B/EGFL7/NRARP/NRP1/CXCL12/IGF2/APLNR/APOA1/ACVRL1/MMP14/DLL4/NR2F2/ITGB3/FUT1/BMP2/HMOX1/APLN	36
GO:0002691	regulation of cellular extravasation	12/1559	33/18866	6.67261e-06	0.000150603	0.000119981	SELP/SELE/IL1R1/ITGA4/CCR2/CCL21/CXCL12/PDGFD/THY1/IL27RA/PLVAP/XG	12
GO:0061311	cell surface receptor signaling pathway involved in heart development	12/1559	33/18866	6.67261e-06	0.000150603	0.000119981	HEYL/ACVR1/MSX1/SNAI2/SOX17/HEY1/NOTCH1/WNT11/DLL4/BMP2/JAG1/SNAI1	12
GO:0003180	aortic valve morphogenesis	11/1559	28/18866	6.78667e-06	0.000151403	0.000120618	HEYL/EFNA1/ROBO1/TWIST1/ELN/NOS3/SNAI2/NOTCH1/DLL4/JAG1/SNAI1	11
GO:0045766	positive regulation of angiogenesis	37/1559	208/18866	6.91846e-06	0.000153749	0.000122488	TIE1/ECM1/CD34/CYP1B1/CXCR2/TGFBR2/HYAL1/GATA2/FGF18/SMOC2/DLL1/TWIST1/AQP1/HGF/EPHA1/NOS3/ANGPT2/TEK/MIR27B/KLF4/ENG/ITGB1/NRP1/ADAM12/APLNR/ETS1/ACVRL1/ITGA5/TJP1/CDH5/RAMP2/GATA6/TBXA2R/FUT1/ANGPT4/PTGIS/HMOX1	37
GO:0034113	heterotypic cell-cell adhesion	17/1559	62/18866	7.29804e-06	0.000161564	0.000128713	LCK/VCAM1/CD2/CD1D/ITGA4/ITGAV/CD200/CD200R1/DSP/KLF4/ITGB1/APOA1/THY1/ITGA5/RNASE10/ITGB3/LILRB2	17
GO:0003073	regulation of systemic arterial blood pressure	22/1559	95/18866	7.40573e-06	0.000162701	0.000129619	GJA5/AGT/BMPR2/CPA3/SUCNR1/MME/DRD5/CORIN/ENPEP/ADAMTS16/PDE4D/F2R/ADRA1B/NOS3/ADRA1A/OR51E2/AVPR1A/POSTN/NR2F2/HSD11B2/ACE/AR	22
GO:0003231	cardiac ventricle development	27/1559	131/18866	7.579e-06	0.000165251	0.00013165	HEYL/TGFBR3/GJA5/LTBP1/ACVR1/XIRP2/BMPR2/TGFBR2/ROBO1/HEG1/FOXC1/DSP/PRDM1/SEMA3C/NOS3/HEY1/ENG/NOTCH1/PDE2A/WNT11/TBX3/DLL4/FOXF1/FZD2/FKBP1A/JAG1/CCM2L	27
GO:0051208	sequestering of calcium ion	26/1559	124/18866	8.01951e-06	0.000173546	0.000138259	LCK/MCOLN2/CASQ2/XCL1/FASLG/HTR2B/ITPR1/XCR1/CXCL9/CXCL10/CXCL11/PDE4D/F2R/PLN/TRPA1/CCL19/CCL21/APLNR/THY1/CACNA1C/ATP7B/BDKRB1/CEMIP/CD19/F2RL3/FKBP1A	26
GO:0072676	lymphocyte migration	25/1559	117/18866	8.39702e-06	0.000181037	0.000144227	ECM1/XCL2/XCL1/ZAP70/ITGA4/CCR2/CD200/CD200R1/APOD/CXCL10/CXCL11/CCL26/CCL19/CCL21/CXCL12/CRTAM/KLRK1/CCL8/CCL13/CCL5/CCL23/CCL18/IL27RA/XG/CXCR3	25
GO:0003014	renal system process	26/1559	125/18866	9.3408e-06	0.000199893	0.000159249	GJA5/NPR1/CD34/AGT/IGKV3-20/HYAL2/SUCNR1/CORIN/JCHAIN/F2R/ADGRF5/AQP1/STC1/ADRA1A/OR51E2/HBB/MCAM/AVPR1A/EDNRB/ADCY4/LGMN/IGHA2/IGHA1/HSD11B2/SLC4A1/OXT	26
GO:0003181	atrioventricular valve morphogenesis	10/1559	24/18866	9.61271e-06	0.000202709	0.000161492	HEYL/EFNA1/ACVR1/BMPR2/TGFBR2/TWIST1/HEY1/NOTCH1/DCHS1/BMP2	10
GO:0003272	endocardial cushion formation	10/1559	24/18866	9.61271e-06	0.000202709	0.000161492	HEYL/ACVR1/TGFBR2/ROBO1/MSX1/SNAI2/ENG/NOTCH1/DCHS1/SNAI1	10
GO:0051209	release of sequestered calcium ion into cytosol	25/1559	118/18866	9.82945e-06	0.000206526	0.000164533	LCK/MCOLN2/CASQ2/XCL1/FASLG/HTR2B/ITPR1/XCR1/CXCL9/CXCL10/CXCL11/PDE4D/F2R/PLN/TRPA1/CCL19/CCL21/APLNR/THY1/CACNA1C/BDKRB1/CEMIP/CD19/F2RL3/FKBP1A	25
GO:0048644	muscle organ morphogenesis	20/1559	83/18866	1.01044e-05	0.000211533	0.000168522	TGFBR3/XIRP2/COL3A1/HEG1/MIR145/FOXC1/DSP/WNT2/ENG/NOTCH1/SMTNL1/CNTF/DLL4/FZD2/TCF15/FKBP1A/BMP2/MYLK2/CCM2L/TBX1	20
GO:0044057	regulation of system process	83/1559	626/18866	1.11055e-05	0.000231652	0.00018455	CASQ2/GJA5/NPR1/PPP1R12B/AGT/TACR1/INHBB/CALCRL/GLS/BMPR2/KCNE4/ITPR1/HRH1/TAFA4/PROK2/FOXL2/CD38/CORIN/KIT/NPNT/GUCY1A1/PDE4D/CARTPT/F2R/KCNN2/TIFAB/MIR145/NMUR2/ADRA1B/DSP/BMP6/BVES/PLN/UTRN/VIP/AQP1/INHBA/HGF/CACNA2D1/LEP/NOS3/STC1/ADRA1A/OPRK1/KLF4/NOTCH1/ZNF488/OR51E2/P2RX3/SMTNL1/APOA1/FXYD2/FXYD6/KCNJ5/CACNA1C/ABCC9/AVPR1A/KCNMB4/EDNRB/PTGER2/GCH1/BDKRB2/CACNA1H/ATP2A3/SMTNL2/GJC1/MYL4/ACE…	83
GO:0034330	cell junction organization	92/1559	713/18866	1.13187e-05	0.00023525	0.000187417	GJA4/GJA5/EFNA1/IGSF9/MYOC/LAMC1/INAVA/AGT/DISC1/LIMS2/XIRP2/ITGA6/CHRNA1/NRP2/FN1/GPBAR1/RAB17/CAMKV/SEMA3F/ERC2/KALRN/HEG1/CLDN11/CLDN16/APOD/UGT8/CDH6/MARVELD2/OCLN/F2R/MYOT/PCDHB4/PCDHB6/PCDHB9/PCDHB10/PCDHB11/PCDHGC4/SPARC/DSP/BMP6/SYNGAP1/TPBG/PTPRK/UTRN/THBS2/ELFN1/DGKB/DLC1/SNAI2/TEK/C1QL3/NRP1/LRRTM3/SLIT1/DCHS1/WNT11/THY1/ESAM/PPFIBP1/ACVRL1/ITGA5/NR1H4/TRPV4/PCDH17/COL4A1/MMP14/SIX1/LG…	92
GO:0051283	negative regulation of sequestering of calcium ion	25/1559	119/18866	1.14805e-05	0.000237757	0.000189414	LCK/MCOLN2/CASQ2/XCL1/FASLG/HTR2B/ITPR1/XCR1/CXCL9/CXCL10/CXCL11/PDE4D/F2R/PLN/TRPA1/CCL19/CCL21/APLNR/THY1/CACNA1C/BDKRB1/CEMIP/CD19/F2RL3/FKBP1A	25
GO:0048332	mesoderm morphogenesis	19/1559	77/18866	1.15961e-05	0.000237919	0.000189543	SIX2/ACVR1/BMPR2/CHRD/LEF1/MIR145/FOXC1/HOXA11/INHBA/KLF4/ITGA8/ITGB1/PAX2/WNT11/TBX3/MESP2/FOXF1/ITGB3/SNAI1	19
GO:0032835	glomerulus development	17/1559	64/18866	1.16118e-05	0.000237919	0.000189543	HEYL/CD34/NID1/PDGFRA/ENPEP/PDGFRB/FOXC1/PODXL/ANGPT2/TEK/NOTCH1/PAX2/PDGFD/PECAM1/NOTCH3/GPR4/JAG1	17
GO:0048864	stem cell development	20/1559	84/18866	1.22432e-05	0.000249088	0.000198441	SEMA6C/SEMA4C/ACVR1/NRP2/FN1/HTR2B/SEMA3F/SEMA3G/EDNRA/FOXC1/TWIST1/SEMA3C/SNAI2/NRP1/KITLG/EDNRB/SEMA7A/SEMA6B/JAG1/TBX1	20
GO:0002687	positive regulation of leukocyte migration	28/1559	142/18866	1.24982e-05	0.000253385	0.000201864	XCL2/XCL1/SELP/SELE/DYSF/IL1R1/ITGA4/CXCR2/CCR2/CXCL10/PLA2G7/IL6/CCL19/CCL21/CXCL12/PDGFD/THY1/KITLG/TRPV4/MMP14/LGMN/BDKRB1/CCL8/CCL5/ITGA2B/PLVAP/FPR2/XG	28
GO:0033627	cell adhesion mediated by integrin	18/1559	71/18866	1.31043e-05	0.000262904	0.000209448	FYB2/EFNA1/CYP1B1/DPP4/ITGA4/ITGAV/NPNT/PODXL/SNAI2/ACER2/CCL21/ITGB1/CD3E/ITGA5/FBN1/ITGA11/CCL5/ITGB3	18
GO:0032496	response to lipopolysaccharide	51/1559	334/18866	1.40203e-05	0.000278382	0.000221779	IL12RB2/PTPN22/S100A8/SELP/SELE/FASLG/CPS1/FOXP1/CD96/SPON2/STAP1/PPBP/CXCL2/CXCL9/CXCL10/CXCL11/CASP3/PDE4D/F2R/SPARC/BMP6/IL6/CD36/NOS3/IDO1/CD274/PTGES/NOTCH1/MRC1/TRIM6/TRAF6/CD6/KLRK1/CYP27B1/DCN/NR1H4/EDNRB/PTGER2/GCH1/BDKRB1/NOD2/CD68/NOS2/CCL5/TBXA2R/ACP5/PTGIR/LILRB2/THBD/BPI/GGT5	51
GO:0002517	T cell tolerance induction	7/1559	12/18866	1.41788e-05	0.000280566	0.000223518	TGFBR2/HLA-G/IDO1/IL2RA/CD3E/CLC/LILRB2	7
GO:0070663	regulation of leukocyte proliferation	40/1559	240/18866	1.50757e-05	0.000297294	0.000236845	TNFRSF4/VCAM1/VAV3/PTPN22/FCRL3/CD1D/SPTA1/XCL1/SOS1/ZAP70/TGFBR2/CCR2/CD38/TMEM131L/CASP3/MZB1/HLA-G/IL6/GPNMB/LEP/IDO1/IL7/CD274/CCL19/IL2RA/IGF2/TRAF6/CD6/LRRC32/CD3E/CRTAM/KITLG/CCL8/CCL5/IKZF3/TNFSF9/IL27RA/CLC/LILRB2/CD40LG	40
GO:0051282	regulation of sequestering of calcium ion	25/1559	121/18866	1.55588e-05	0.000305425	0.000243323	LCK/MCOLN2/CASQ2/XCL1/FASLG/HTR2B/ITPR1/XCR1/CXCL9/CXCL10/CXCL11/PDE4D/F2R/PLN/TRPA1/CCL19/CCL21/APLNR/THY1/CACNA1C/BDKRB1/CEMIP/CD19/F2RL3/FKBP1A	25
GO:0048871	multicellular organismal homeostasis	71/1559	519/18866	1.68414e-05	0.000326543	0.000260147	MFSD2A/LEPR/CTSK/LAMC1/INAVA/CD34/IGKC/IL18R1/SLC40A1/PLCL1/ACADL/GPR55/PLCL2/CCR2/HYAL2/GATA2/CD38/LDB2/JCHAIN/PLAC8/UCP1/PRKAA1/OCLN/CARTPT/F2R/WDR36/PDGFRB/FOXC1/BMP6/ADGRF5/MRAP2/LAMA4/DLL1/IL6/AQP1/CD36/PDK4/LEP/NOS3/EBF2/IL7/FABP4/NOTCH1/ITGB1/LIPA/TRAF6/NOX4/ESAM/WNT10B/TRPV4/EDNRB/ADCY4/SERPINA3/IGHA2/IGHA1/IGHG3/TJP1/SCNN1G/SCNN1B/NOD2/IRX3/CNGB1/CDH5/TRPV2/ITGB3/PECAM1/ACP5/OXT/TFF3/CLD…	71
GO:0090066	regulation of anatomical structure size	71/1559	520/18866	1.79692e-05	0.000346087	0.000275717	UTS2/DRAXIN/HTR1D/VAV3/GJA5/SEMA6C/NPR1/KIRREL1/SPTA1/AGT/DISC1/PFN4/SEMA4C/BMPR2/CPS1/FN1/HTR2B/HRH1/SEMA3F/SEMA3G/DRD5/CD38/NKX6-1/EDNRA/GUCY1A1/ITGA1/F2R/WDR36/ADRA1B/KCNMB1/FOXC1/HTR1B/VIP/AQP1/ELN/CCL26/SEMA3C/LEP/NOS3/ADRA1A/CCL21/NRP1/CXCL12/HTR7/PAX2/SMTNL1/CDC42EP2/ESAM/AVPR1A/KCNMB4/TRPV4/EDNRB/GCH1/BDKRB2/C15orf62/SEMA7A/CARMIL2/SMTNL2/TRPV2/HNF1B/ACE/ARHGAP28/TBXA2R/SEMA6B/KANK3/PLEKH…	71
GO:0045834	positive regulation of lipid metabolic process	29/1559	153/18866	1.9395e-05	0.000372307	0.000296606	FGR/MFSD2A/VAV3/SLC45A3/LPGAT1/AGT/HTR2B/PIK3R4/AADAC/PDGFRA/KIT/PRKAA1/PDGFRB/BMP6/ADGRF5/TWIST1/TEK/CCL19/CCL21/CCDC3/CPT1A/APOA1/AVPR1A/NR1H4/FLT3/CD19/NOD2/FPR2/ABCG1	29
GO:1903522	regulation of blood circulation	47/1559	303/18866	1.99184e-05	0.000379829	0.000302599	CASQ2/GJA5/NPR1/AGT/BMPR2/KCNE4/ITPR1/HRH1/CD38/CORIN/PDE4D/F2R/KCNN2/ADRA1B/DSP/BVES/PLN/CACNA2D1/LEP/NOS3/STC1/ADRA1A/OR51E2/SMTNL1/FXYD2/FXYD6/KCNJ5/CACNA1C/ABCC9/AVPR1A/KCNMB4/PTGER2/GCH1/BDKRB2/CACNA1H/ATP2A3/SMTNL2/GJC1/MYL4/ACE/KCNH6/KCNJ2/TBXA2R/OXT/KCNE1/KCNE5/APLN	47
GO:0002693	positive regulation of cellular extravasation	9/1559	21/18866	2.0644e-05	0.00039127	0.000311713	SELP/SELE/IL1R1/ITGA4/CCR2/PDGFD/THY1/PLVAP/XG	9
GO:0032943	mononuclear cell proliferation	45/1559	286/18866	2.06538e-05	0.00039127	0.000311713	TNFRSF4/VCAM1/VAV3/PTPN22/FCRL3/CD1D/SPTA1/XCL1/SOS1/ZAP70/PLCL2/TGFBR2/CCR2/CD38/LEF1/TMEM131L/CASP3/MZB1/HLA-G/IL6/GPNMB/LEP/IDO1/IL7/CD274/CCL19/IL2RA/IGF2/TRAF6/CD6/LRRC32/CD3E/CRTAM/FLT3/CD19/CCL5/IKZF3/ACE/TNFSF9/IL27RA/CLC/CD79A/LILRB2/ELF4/CD40LG	45
GO:0000302	response to reactive oxygen species	39/1559	235/18866	2.11859e-05	0.000398736	0.000317661	CYP1B1/IL18RAP/HYAL1/HYAL2/APOD/PDGFRA/CCNA2/UCP1/CASP3/PRKAA1/PDGFRB/PTPRK/IL6/AQP1/CD36/HGF/NOS3/TRPA1/CCL19/KLF4/PAX2/HBB/UCP3/TRPC6/PDGFD/ETS1/GCH1/FBLN5/PDE8A/HBA2/HBA1/MMP2/DPEP1/PCGF2/COL1A1/KLF2/MMP9/HMOX1/STK26	39
GO:0060349	bone morphogenesis	21/1559	94/18866	2.12936e-05	0.000399462	0.000318239	BMPR2/TGFBR2/MSX1/TIFAB/FGF18/FOXC1/BMP6/RUNX2/TWIST1/HOXA11/SFRP4/DLX5/STC1/TEK/COL13A1/SERPINH1/TRPV4/MMP14/CHSY1/COL1A1/ACP5	21
GO:0070661	leukocyte proliferation	48/1559	313/18866	2.21296e-05	0.000412947	0.000328983	TNFRSF4/VCAM1/VAV3/PTPN22/FCRL3/CD1D/SPTA1/XCL1/SOS1/ZAP70/PLCL2/TGFBR2/CCR2/CD38/KIT/LEF1/TMEM131L/CASP3/MZB1/HLA-G/IL6/GPNMB/LEP/IDO1/IL7/CD274/CCL19/IL2RA/IGF2/TRAF6/CD6/LRRC32/CD3E/CRTAM/KITLG/FLT3/CD19/CCL8/CCL5/IKZF3/ACE/TNFSF9/IL27RA/CLC/CD79A/LILRB2/ELF4/CD40LG	48
GO:0001894	tissue homeostasis	42/1559	261/18866	2.23192e-05	0.000412947	0.000328983	MFSD2A/CTSK/LAMC1/INAVA/CD34/IGKC/GPR55/CCR2/GATA2/CD38/LDB2/JCHAIN/OCLN/CARTPT/F2R/WDR36/PDGFRB/FOXC1/ADGRF5/IL6/PDK4/NOS3/IL7/NOTCH1/ITGB1/LIPA/TRAF6/NOX4/ESAM/SERPINA3/IGHA2/IGHA1/IGHG3/TJP1/NOD2/CNGB1/CDH5/ITGB3/PECAM1/ACP5/TFF3/CLDN5	42
GO:0072012	glomerulus vasculature development	10/1559	26/18866	2.23265e-05	0.000412947	0.000328983	CD34/PDGFRA/PDGFRB/ANGPT2/TEK/NOTCH1/PDGFD/PECAM1/NOTCH3/GPR4	10
GO:0045123	cellular extravasation	17/1559	67/18866	2.23698e-05	0.000412947	0.000328983	VCAM1/SELP/SELE/IL1R1/ITGA4/CCR2/ITGA1/LEP/CCL21/ITGB1/CXCL12/PDGFD/THY1/PECAM1/IL27RA/PLVAP/XG	17
GO:0031214	biomineral tissue development	30/1559	163/18866	2.53602e-05	0.00045929	0.000365903	ISG15/FGR/ECM1/ACVR2A/ACVR1/BMPR2/DMP1/IBSP/BMP6/TWIST1/GPNMB/COL1A2/LEP/NOS3/HEY1/KLF10/ROR2/OMD/NOTCH1/WNT11/MGP/PTHLH/WNT10B/CYP27B1/KL/COL1A1/FAM20A/BMP2/SLC24A3/TBX1	30
GO:1902284	neuron projection extension involved in neuron projection guidance	12/1559	37/18866	2.55161e-05	0.00045929	0.000365903	SEMA6C/SEMA4C/BMPR2/NRP2/SEMA3F/SEMA3G/SEMA3C/NRP1/CXCL12/SLIT1/SEMA7A/SEMA6B	12
GO:0042476	odontogenesis	26/1559	132/18866	2.56903e-05	0.000460989	0.000367256	ID3/CD34/GLI2/ITGA6/SSUH2/MSX1/PDGFRA/DMP1/LEF1/FOXC1/RUNX2/TWIST1/AQP1/INHBA/COL1A2/LAMB1/TRAF6/JAG2/SP6/DLX3/COL1A1/FAM20A/APCDD1/ACP4/BMP2/TBX1	26
GO:0002643	regulation of tolerance induction	8/1559	17/18866	2.63272e-05	0.000468057	0.000372887	TGFBR2/HLA-G/IDO1/CD274/IL2RA/CD3E/CLC/LILRB2	8
GO:0003198	epithelial to mesenchymal transition involved in endocardial cushion formation	8/1559	17/18866	2.63272e-05	0.000468057	0.000372887	HEYL/ACVR1/TGFBR2/MSX1/SNAI2/ENG/NOTCH1/SNAI1	8
GO:0033631	cell-cell adhesion mediated by integrin	8/1559	17/18866	2.63272e-05	0.000468057	0.000372887	DPP4/ITGA4/NPNT/PODXL/ITGB1/CD3E/ITGA5/CCL5	8
GO:1903708	positive regulation of hemopoiesis	35/1559	204/18866	2.69387e-05	0.000475999	0.000379214	ISG15/CD101/SOX13/RAB7B/HLX/ITPKB/SOCS5/ZAP70/GLI2/ACVR2A/TGFBR2/GATA2/RHOH/LEF1/MIR145/FOXC1/HLA-G/VNN1/INHBA/IL7/KLF10/CCL19/ROR2/IL2RA/TRAF6/ETS1/CD27/TESPA1/KITLG/MMP14/TNFSF9/LILRB2/JAG1/ZBTB46/ATP11C	35
GO:0006022	aminoglycan metabolic process	31/1559	172/18866	2.86712e-05	0.000505067	0.000402372	HSPG2/CHIT1/HYAL1/HYAL2/EGFLAM/VCAN/CHSY3/PDGFRB/NDST1/HMMR/FOXC1/PIM1/HGF/SDC2/EXT1/B4GALT1/CEMIP2/OGN/OMD/CSGALNACT2/CHST1/LUM/DCN/CSPG4/CEMIP/ACAN/CHSY1/HS3ST2/PGLYRP1/HAS1/BGN	31
GO:0001707	mesoderm formation	18/1559	75/18866	2.93367e-05	0.000513658	0.000409216	SIX2/ACVR1/BMPR2/CHRD/LEF1/MIR145/FOXC1/HOXA11/INHBA/KLF4/ITGA8/ITGB1/PAX2/WNT11/MESP2/FOXF1/ITGB3/SNAI1	18
GO:0032103	positive regulation of response to external stimulus	71/1559	529/18866	3.17719e-05	0.000551286	0.000439193	NRAS/S100A12/S100A8/CD1D/PYHIN1/SLAMF6/SH2D1B/XCL2/XCL1/AGT/NLRC4/DYSF/IL18RAP/BMPR2/CXCR2/CCR4/CCR2/HYAL2/SNX4/SUCNR1/STAP1/CXCL10/DDX60/OSMR/PDGFRB/FGF18/BMP6/HLA-G/PLA2G7/CGAS/SMOC2/IL6/NOD1/CCL26/IDO1/FABP4/CCN4/CCL19/CCL21/FCN1/NRP1/CXCL12/TRIM6/TRAF6/CNTF/CD6/PDE2A/PDGFD/CRTAM/ETS1/LAG3/KLRK1/CYP27B1/POLR3B/TRPV4/COCH/LGMN/C2CD4B/NOD2/NLRC5/SCARF1/CCL5/ICAM2/CD226/FFAR2/GPR4/FPR2/NLRP12/THB…	71
GO:0046651	lymphocyte proliferation	44/1559	283/18866	3.41456e-05	0.000590698	0.000470591	TNFRSF4/VCAM1/VAV3/PTPN22/FCRL3/CD1D/SPTA1/XCL1/SOS1/ZAP70/PLCL2/TGFBR2/CCR2/CD38/LEF1/TMEM131L/CASP3/MZB1/HLA-G/IL6/GPNMB/LEP/IDO1/IL7/CD274/CCL19/IL2RA/IGF2/TRAF6/CD6/LRRC32/CD3E/CRTAM/FLT3/CD19/CCL5/IKZF3/TNFSF9/IL27RA/CLC/CD79A/LILRB2/ELF4/CD40LG	44
GO:0071674	mononuclear cell migration	21/1559	97/18866	3.51326e-05	0.000605958	0.000482749	S100A12/XCL2/XCL1/CCR2/CXCL10/PLA2G7/IL6/CCL26/CCL19/CCL21/CXCL12/PDGFD/TRPV4/LGMN/CCL8/CCL13/CCL5/CCL23/CCL18/PECAM1/FPR2	21
GO:0003281	ventricular septum development	18/1559	76/18866	3.55052e-05	0.000610563	0.000486417	HEYL/TGFBR3/GJA5/LTBP1/ACVR1/XIRP2/BMPR2/TGFBR2/ROBO1/HEG1/PRDM1/NOS3/HEY1/NOTCH1/PDE2A/WNT11/TBX3/FZD2	18
GO:0070665	positive regulation of leukocyte proliferation	28/1559	150/18866	3.5763e-05	0.000613171	0.000488495	TNFRSF4/VCAM1/VAV3/PTPN22/FCRL3/CD1D/SPTA1/XCL1/ZAP70/TGFBR2/CCR2/CD38/IL6/LEP/IL7/CD274/CCL19/IL2RA/IGF2/TRAF6/CD6/CD3E/KITLG/CCL5/TNFSF9/IL27RA/LILRB2/CD40LG	28
GO:0010463	mesenchymal cell proliferation	13/1559	44/18866	3.62338e-05	0.000617578	0.000492006	PRRX1/SIX2/TGFBR2/CHRD/MSX1/PDGFA/WNT2/DCHS1/WNT11/SIX1/FOXF1/BMP2/TBX1	13
GO:0002237	response to molecule of bacterial origin	52/1559	356/18866	3.97437e-05	0.000675409	0.000538078	IL12RB2/PTPN22/S100A8/SELP/SELE/FASLG/INAVA/CPS1/FOXP1/CD96/SPON2/STAP1/PPBP/CXCL2/CXCL9/CXCL10/CXCL11/CASP3/PDE4D/F2R/SPARC/BMP6/IL6/CD36/NOS3/IDO1/CD274/PTGES/NOTCH1/MRC1/TRIM6/TRAF6/CD6/KLRK1/CYP27B1/DCN/NR1H4/EDNRB/PTGER2/GCH1/BDKRB1/NOD2/CD68/NOS2/CCL5/TBXA2R/ACP5/PTGIR/LILRB2/THBD/BPI/GGT5	52
GO:0043277	apoptotic cell clearance	14/1559	51/18866	4.55576e-05	0.00076744	0.000611396	FCN3/PEAR1/MERTK/MARCO/ITGAV/CCR2/RHOH/TXNDC5/C2/CD36/XKR9/FCN1/ITGB3/CD300LF	14
GO:0034446	substrate adhesion-dependent cell spreading	22/1559	106/18866	4.58957e-05	0.000770887	0.000614142	EFNA1/MYOC/LAMC1/KIF14/MERTK/LIMS2/ITGA4/ITGAV/FZD7/FN1/BVES/LAMB1/EPHA1/TEK/LAMC3/ITGA8/NRP1/DOCK1/FZD4/APOA1/POSTN/ITGB3	22
GO:0001974	blood vessel remodeling	13/1559	45/18866	4.71272e-05	0.000786996	0.000626976	AGT/BMPR2/CCR2/FLT4/FOXC1/RSPO3/SEMA3C/NOS3/ACVRL1/DLL4/ACE/JAG1/BGN	13
GO:0060412	ventricular septum morphogenesis	13/1559	45/18866	4.71272e-05	0.000786996	0.000626976	HEYL/TGFBR3/GJA5/ACVR1/BMPR2/TGFBR2/ROBO1/NOS3/HEY1/NOTCH1/WNT11/TBX3/FZD2	13
GO:0002576	platelet degranulation	25/1559	129/18866	4.83698e-05	0.00080542	0.000641654	ECM1/F5/SELP/FN1/PPBP/MMRN1/LHFPL2/SPARC/BRPF3/CD109/PHACTR2/PDGFA/CD36/HGF/IGF2/APOA1/VWF/A2M/SERPINA3/ITGA2B/ITGB3/PECAM1/RAB27B/TIMP1/SYTL4	25
GO:0110110	positive regulation of animal organ morphogenesis	19/1559	85/18866	5.13695e-05	0.000848036	0.000675605	CD34/AGT/ACVR1/TGFBR2/ROBO1/PIM1/TWIST1/HOXA11/SEMA3C/WNT2/ENG/NOTCH1/PAX2/WNT11/VDR/SIX1/BMP2/JAG1/AR	19
GO:0051928	positive regulation of calcium ion transport	24/1559	122/18866	5.28946e-05	0.000869439	0.000692656	XCL1/GJC2/STIMATE/CXCL9/CXCL10/CXCL11/F2R/PDGFRB/RAMP3/CACNA2D1/STC1/CXCL12/APLNR/P2RX3/TRPC6/THY1/CRACR2A/ORAI1/BDKRB1/CEMIP/CD19/TRPV2/CCL5/F2RL3	24
GO:0002703	regulation of leukocyte mediated immunity	35/1559	211/18866	5.54431e-05	0.000907507	0.000722983	FGR/CD1D/CD1C/CD1E/SLAMF6/SH2D1B/XCL1/C4BPA/CR1/IL1R1/IL18R1/IL18RAP/CCR2/DNASE1L3/CD96/SNX4/GATA2/STAP1/HLA-G/IL6/LEP/TRAF6/CRTAM/LAG3/CLEC12B/KLRK1/NOD2/FOXF1/NOS2/CD226/IL27RA/CLC/HMOX1/IL13RA2/SH2D1A	35
GO:0061384	heart trabecula morphogenesis	11/1559	34/18866	5.68569e-05	0.00092802	0.000739326	TGFBR3/SOS1/FHL2/HEG1/HEY1/TEK/ENG/NOTCH1/DLL4/FKBP1A/CCM2L	11
GO:0001912	positive regulation of leukocyte mediated cytotoxicity	14/1559	52/18866	5.76425e-05	0.000935557	0.00074533	CD1D/CD1C/CD1E/SLAMF6/XCL1/IL18RAP/STAP1/HLA-G/CRTAM/LAG3/KLRK1/NOS2/CD226/SH2D1A	14
GO:0032330	regulation of chondrocyte differentiation	14/1559	52/18866	5.76425e-05	0.000935557	0.00074533	SIX2/GLI2/ADAMTS12/FGF18/BMP6/RUNX2/HOXA11/LOXL2/SNAI2/TRPS1/CCN4/PTHLH/ACVRL1/ADAMTS7	14
GO:0002062	chondrocyte differentiation	22/1559	108/18866	6.18233e-05	0.000989516	0.000788317	ECM1/SIX2/GLI2/BMPR2/TGFBR2/ADAMTS12/FGF18/BMP6/RUNX2/HOXA11/LOXL2/SNAI2/TRPS1/CCN4/SERPINH1/PTHLH/WNT10B/ACVRL1/ADAMTS7/ACAN/CHSY1/BMP2	22
GO:0021602	cranial nerve morphogenesis	10/1559	29/18866	6.68918e-05	0.00106474	0.000848246	NRP2/SEMA3F/TIFAB/NRP1/PAX2/SIX1/HOXB2/HOXB3/ATP8B1/TBX1	10
GO:0060973	cell migration involved in heart development	8/1559	19/18866	7.04276e-05	0.00111488	0.00088819	PDGFRB/BVES/TWIST1/SEMA3C/SNAI2/ENG/NOTCH1/DCHS1	8
GO:0090287	regulation of cellular response to growth factor stimulus	46/1559	310/18866	7.38438e-05	0.00115943	0.000923681	TGFBR3/AGT/LTBP1/BMPR2/VWC2L/TGFBR2/IL17RD/ROBO1/VEPH1/CHRD/MSX1/HTRA3/ADAMTS3/NPNT/HHIP/ADAMTS12/NREP/SPRY4/FGF18/RUNX2/CD109/SMOC2/DLL1/SFRP4/ADGRA2/HTRA4/ENG/NOTCH1/ITGA8/MMRN2/SFRP5/CREB3L1/FZD4/GDF3/WNT1/ACVRL1/ITGA5/DCN/CTDSPL2/FBN1/NEDD4/TMEM204/CDH5/ITGB3/WFIKKN2/APLN	46
GO:0003012	muscle system process	63/1559	467/18866	7.48816e-05	0.00117254	0.000934124	UTS2/HTR1D/MYOM3/CASQ2/GJA5/MYOC/PPP1R12B/AGT/DYSF/ACTG2/TACR1/CHRNA1/CALCRL/KCNE4/HTR2B/NMUR1/PROK2/CD38/KIT/NPNT/EDNRA/GUCY1A1/ITGA1/PDE4D/F2R/KCNN2/TIFAB/MYOT/MIR145/NMUR2/ADRA1B/DSP/PLN/UTRN/CACNA2D1/LEP/NOS3/STC1/ADRA1A/KLF4/NOTCH1/HTR7/P2RX3/KCNJ5/CACNA1C/KCNJ8/EDNRB/BDKRB2/CACNA1H/MYH11/GJC1/MYL4/KCNJ2/SSTR2/GATA6/TBXA2R/CNN1/TPM4/OXT/MYLK2/KCNE1/HMOX1/KCNE5	63
GO:0030282	bone mineralization	23/1559	117/18866	7.59561e-05	0.00118615	0.000944967	ISG15/FGR/ECM1/ACVR2A/ACVR1/BMPR2/IBSP/BMP6/TWIST1/GPNMB/COL1A2/LEP/KLF10/ROR2/OMD/WNT11/MGP/PTHLH/WNT10B/CYP27B1/KL/BMP2/SLC24A3	23
GO:0072009	nephron epithelium development	22/1559	110/18866	8.25082e-05	0.00128154	0.00102096	HEYL/CD34/AGT/SIX2/NPNT/ADAMTS16/FOXC1/DLL1/HOXA11/PODXL/NOTCH1/PAX2/DCHS1/WNT11/WNT1/SIX1/IRX3/HNF1B/PECAM1/BMP2/JAG1/GZF1	22
GO:0060841	venous blood vessel development	7/1559	15/18866	9.22234e-05	0.00142478	0.00113508	BMPR2/HEG1/SEMA3C/ENG/NOTCH1/ACVRL1/FOXF1	7
GO:0003209	cardiac atrium morphogenesis	10/1559	30/18866	9.29438e-05	0.00143208	0.00114089	GJA5/SOS1/ACVR1/BMPR2/HEG1/WNT2/ENG/NOTCH1/DLL4/CCM2L	10
GO:0031343	positive regulation of cell killing	15/1559	61/18866	9.88638e-05	0.00151924	0.00121033	CD1D/CD1C/CD1E/SLAMF6/XCL1/IL18RAP/STAP1/HLA-G/PRF1/CRTAM/LAG3/KLRK1/NOS2/CD226/SH2D1A	15
GO:0061299	retina vasculature morphogenesis in camera-type eye	6/1559	11/18866	0.000101245	0.00155171	0.0012362	CLIC4/CYP1B1/NRP1/FZD4/COL4A1/ARHGEF15	6
GO:0003230	cardiac atrium development	11/1559	36/18866	0.000102337	0.00156391	0.00124592	GJA5/SOS1/ACVR1/BMPR2/HEG1/WNT2/ENG/NOTCH1/WNT11/DLL4/CCM2L	11
GO:0002367	cytokine production involved in immune response	21/1559	104/18866	0.000102775	0.00156391	0.00124592	XCL1/INAVA/IL1R1/IL18R1/IL18RAP/CCR2/CD96/SPON2/KIT/HLA-G/IL6/CD36/TRIM6/TRAF6/APOA1/SEMA7A/NOD2/CD226/FFAR2/CLC/HMOX1	21
GO:0001910	regulation of leukocyte mediated cytotoxicity	17/1559	75/18866	0.000104508	0.0015849	0.00126264	CD1D/CD1C/CD1E/SLAMF6/XCL1/IL18RAP/DNASE1L3/STAP1/HLA-G/LEP/CRTAM/LAG3/CLEC12B/KLRK1/NOS2/CD226/SH2D1A	17
GO:0097205	renal filtration	9/1559	25/18866	0.000105886	0.0016016	0.00127595	GJA5/CD34/IGKV3-20/JCHAIN/F2R/ADGRF5/MCAM/IGHA2/IGHA1	9
GO:0002695	negative regulation of leukocyte activation	31/1559	184/18866	0.00010729	0.00161437	0.00128612	FGR/PTPN22/XCL1/LAX1/HLX/SOCS5/MERTK/CCR2/CD200/TIGIT/TMEM131L/CASP3/HLA-G/ADGRF5/GPNMB/INHBA/IDO1/PAG1/CD274/NRARP/IL2RA/LRRC32/CRTAM/LAG3/FOXF1/CD300LF/PGLYRP1/LILRB2/BPI/HMOX1/IL13RA2	31
GO:0033002	muscle cell proliferation	38/1559	244/18866	0.000109627	0.00164526	0.00131073	TGFBR3/NPR1/AGT/PDE1A/CALCRL/TGFBR2/FOXP1/APOD/MIR145/PDGFRB/FOXC1/PIM1/HTR1B/VIP/IL6/ELN/NAMPT/WNT2/NOS3/CCN4/OGN/MIR27B/KLF4/NOTCH1/TRAF6/PDGFD/GLI1/SIX1/MMP2/CCL5/GATA6/CNN1/NOTCH3/SIX5/PTGIR/MMP9/HMOX1/APLN	38
GO:0002700	regulation of production of molecular mediator of immune response	26/1559	144/18866	0.000118793	0.0017782	0.00141664	TNFRSF4/PTPN22/FCRL3/XCL1/IL1R1/IL18R1/CCR2/CD96/SPON2/MZB1/HLA-G/CGAS/IL6/CD36/TRIM6/TRAF6/APOA1/SEMA7A/NOD2/CD226/IL27RA/FFAR2/CLC/HMOX1/IL13RA2/CD40LG	26
GO:0042692	muscle cell differentiation	54/1559	390/18866	0.000121479	0.00180955	0.00144161	SYPL2/CASQ2/PTGFRN/KCNH1/AGT/DYSF/SEMA4C/FHL2/ACVR1/FZD7/MSX1/PDGFRA/KIT/CXCL9/CXCL10/NPNT/CASP3/MIR145/PDGFRB/SCGB3A1/ERVFRD-1/BVES/DLL1/ADRA1A/HEY1/MYORG/ENG/NOTCH1/ITGA8/ITGB1/LDB3/ADAM12/IGF2/NOX4/WNT10B/WNT1/KRT8/AVPR1A/TBX3/EDNRB/MMP14/SIX1/CACNA1H/TMEM204/MYH11/NFATC3/FOXF1/RAMP2/WFIKKN2/GATA6/BMP2/TBX1/MYO18B/XK	54
GO:0002718	regulation of cytokine production involved in immune response	18/1559	83/18866	0.000121513	0.00180955	0.00144161	XCL1/IL1R1/IL18R1/CCR2/CD96/SPON2/HLA-G/IL6/CD36/TRIM6/TRAF6/APOA1/SEMA7A/NOD2/CD226/FFAR2/CLC/HMOX1	18
GO:0060415	muscle tissue morphogenesis	17/1559	76/18866	0.00012439	0.00184762	0.00147194	TGFBR3/XIRP2/COL3A1/HEG1/MIR145/FOXC1/DSP/WNT2/ENG/NOTCH1/DLL4/FZD2/FKBP1A/BMP2/MYLK2/CCM2L/TBX1	17
GO:0001945	lymph vessel development	9/1559	26/18866	0.000150124	0.00220156	0.00175392	BMPR2/HEG1/FLT4/FOXC1/ACVRL1/NR2F2/TMEM204/SOX18/TBX1	9
GO:0002507	tolerance induction	9/1559	26/18866	0.000150124	0.00220156	0.00175392	TGFBR2/CCR4/HLA-G/IDO1/CD274/IL2RA/CD3E/CLC/LILRB2	9
GO:0060343	trabecula formation	9/1559	26/18866	0.000150124	0.00220156	0.00175392	TGFBR3/FHL2/SLC40A1/HEY1/TEK/WNT10B/MMP2/COL1A1/FKBP1A	9
GO:0002040	sprouting angiogenesis	32/1559	196/18866	0.000153524	0.00224351	0.00178734	ADAMTS9/ROBO1/GATA2/LEF1/ESM1/FLT4/RSPO3/DLL1/EPHB4/LOXL2/ADGRA2/TEK/CEMIP2/MIR27B/KLF4/NOTCH1/NRARP/ITGB1/NRP1/MMRN2/CREB3L1/APLNR/ACVRL1/ITGA5/CLEC14A/TJP1/DLL4/RAMP2/TBXA2R/KLF2/FUT1/HMOX1	32
GO:1903706	regulation of hemopoiesis	65/1559	498/18866	0.000153761	0.00224351	0.00178734	ISG15/CD2/CD101/FCRL3/SOX13/RAB7B/CR1/HLX/MIXL1/ITPKB/SOS1/SOCS5/ZAP70/GLI2/ACVR2A/GPR55/FANCD2/TGFBR2/CCR2/FOXP1/GATA2/GPR171/RHOH/LEF1/TMEM131L/CARTPT/MIR145/FOXC1/HLA-G/PIM1/PRDM1/VNN1/DLL1/INHBA/LRRC17/IL7/KLF10/CCL19/ROR2/SLC46A2/GFI1B/NOTCH1/NRARP/IL2RA/TRAF6/CRTAM/ETS1/CD27/LAG3/SENP1/NFE2/TESPA1/KITLG/MMP14/FBN1/IKZF3/ITGA2B/ACE/TNFSF9/PGLYRP1/LILRB2/RASSF2/JAG1/ZBTB46/ATP11C	65
GO:0010718	positive regulation of epithelial to mesenchymal transition	13/1559	50/18866	0.000155142	0.00225797	0.00179885	ACVR1/TGFBR2/LEF1/FOXC1/TWIST1/IL6/LOXL2/ENG/NOTCH1/COL1A1/BMP2/JAG1/SNAI1	13
GO:0031341	regulation of cell killing	19/1559	92/18866	0.000158348	0.00229307	0.00182682	CD1D/CD1C/CD1E/SLAMF6/XCL1/CFH/IL18RAP/DNASE1L3/STAP1/HLA-G/LEP/PRF1/CRTAM/LAG3/CLEC12B/KLRK1/NOS2/CD226/SH2D1A	19
GO:0043270	positive regulation of ion transport	42/1559	284/18866	0.000160451	0.00231771	0.00184645	XCL1/GJC2/AGT/PLA2R1/CCR2/STIMATE/SNX4/ATP8A1/CXCL9/CXCL10/CXCL11/F2R/PDGFRB/KCNMB1/RAMP3/CACNA2D1/ABCB1/LEP/STC1/ITGB1/CXCL12/ACSL5/APLNR/P2RX3/TRPC6/APOA1/THY1/CRACR2A/AVPR1A/ORAI1/BDKRB1/CEMIP/CD19/CETP/TRPV2/CCL5/KCNJ2/F2RL3/OXT/KCNE1/SHANK3/KCNE5	42
GO:0031670	cellular response to nutrient	12/1559	44/18866	0.000168771	0.00241376	0.00192297	PIM1/LEP/TRIM24/SNAI2/FOLR2/VDR/CYP27B1/NR1H4/POSTN/COL1A1/BRIP1/HMOX1	12
GO:0045747	positive regulation of Notch signaling pathway	14/1559	57/18866	0.000169544	0.00241883	0.00192701	NOTCH2NLA/CNTN6/ROBO1/KIT/NOTCH4/DLL1/NOS3/NOTCH1/MAML2/WNT1/JAG2/DLL4/NOD2/JAG1	14
GO:0035282	segmentation	20/1559	100/18866	0.00017066	0.00242551	0.00193233	PLXNA2/HOXD8/NRP2/SEMA3F/LEF1/TIFAB/FOXC1/TBX18/DLL1/SEMA3C/ROR2/NOTCH1/NRARP/NRP1/GDF3/TBX3/MESP2/IRX3/FOXF1/TCF15	20
GO:0001909	leukocyte mediated cytotoxicity	21/1559	108/18866	0.000179869	0.00251034	0.00199991	CD1D/CD1C/CD1E/SLAMF6/SLAMF7/XCL1/IL18RAP/DNASE1L3/STAP1/HLA-G/LEP/PRF1/CRTAM/LAG3/CLEC12B/KLRK1/GZMB/NOS2/CD226/GZMM/SH2D1A	21
GO:0008593	regulation of Notch signaling pathway	21/1559	108/18866	0.000179869	0.00251034	0.00199991	NOTCH2NLA/CNTN6/ROBO1/GATA2/KIT/NOTCH4/DLL1/NOS3/HEY1/NOTCH1/EGFL7/NRARP/MAML2/WNT1/POSTN/MMP14/JAG2/DLL4/NOD2/NOTCH3/JAG1	21
GO:0032526	response to retinoic acid	21/1559	108/18866	0.000179869	0.00251034	0.00199991	TIE1/FZD7/ZNF35/CD38/PDGFRB/BMP6/MICB/AQP1/WNT2/LEP/ACER2/KLF4/PTGES/PAX2/WNT11/FZD4/WNT10B/FZD10/COL1A1/OXT/TBX1	21
GO:0060976	coronary vasculature development	13/1559	51/18866	0.000192632	0.00266511	0.00212321	TGFBR3/LTBP1/MIR145/PDGFRB/NDST1/PRDM1/NOTCH1/NRP1/MMP21/APLNR/GATA6/TBX1/APLN	13
GO:0048660	regulation of smooth muscle cell proliferation	29/1559	173/18866	0.000192803	0.00266511	0.00212321	NPR1/AGT/PDE1A/CALCRL/TGFBR2/FOXP1/APOD/MIR145/PDGFRB/HTR1B/VIP/IL6/ELN/NAMPT/NOS3/CCN4/OGN/MIR27B/KLF4/TRAF6/PDGFD/MMP2/CCL5/CNN1/NOTCH3/PTGIR/MMP9/HMOX1/APLN	29
GO:1901343	negative regulation of vasculature development	33/1559	207/18866	0.00019359	0.0026696	0.00212679	ANGPTL7/HSPG2/TIE1/NPR1/FASLG/AGT/CCR2/STAB1/ADAMTS9/CXCL10/MIR145/SPARC/FOXC1/HLA-G/CCN6/THBS2/ANGPT2/TEK/KLF4/NOTCH1/MMRN2/CREB3L1/DCN/COL4A2/FBLN5/DLL4/NFATC3/TBXA2R/KLF2/GPR4/ANGPT4/ISM1/CLDN5	33
GO:0001708	cell fate specification	20/1559	101/18866	0.00019653	0.00270369	0.00215395	TBX15/SIX2/GLI2/FZD7/NKX6-1/TBX18/DLL1/HOXA11/SOX17/NOTCH1/ITGB1/NRP1/PAX2/WNT11/TBX3/SIX1/HNF1B/SOX18/TBX1/AR	20
GO:0003148	outflow tract septum morphogenesis	9/1559	27/18866	0.000208765	0.00285165	0.00227182	BMPR2/NRP2/TGFBR2/ROBO1/SEMA3C/ENG/NRP1/GATA6/TBX1	9
GO:0007588	excretion	15/1559	65/18866	0.000212332	0.00287994	0.00229436	NPR1/KIRREL1/AGT/CLDN16/CORIN/ABCG2/STC1/ADRA1A/AVPR1A/EDNRB/AQP9/SCNN1G/SCNN1B/OXT/HMOX1	15
GO:0048247	lymphocyte chemotaxis	15/1559	65/18866	0.000212332	0.00287994	0.00229436	XCL2/XCL1/CCR2/CXCL10/CXCL11/CCL26/CCL19/CCL21/KLRK1/CCL8/CCL13/CCL5/CCL23/CCL18/CXCR3	15
GO:0051271	negative regulation of cellular component movement	54/1559	400/18866	0.000233058	0.00314628	0.00250655	CLIC4/TIE1/PODN/DNAI3/TGFBR3/SEMA6C/CYP1B1/SEMA4C/DPP4/COL3A1/SEMA3F/HYAL2/SEMA3G/ADAMTS9/ROBO1/CD200/CD200R1/CHRD/APOD/STAP1/PTPRK/SEMA3C/EPHA1/ANGPT2/DLC1/STC1/CCL21/KLF4/ENG/NOTCH1/NRP1/CXCL12/MMRN2/IFITM1/WNT11/THY1/KLRK1/ACVRL1/DCN/GPR18/DLL4/SEMA7A/NR2F2/DPEP1/TBXA2R/SEMA6B/IL27RA/HAS1/ANGPT4/JAG1/CLDN5/HMOX1/TIMP1/STK26	54
GO:0048659	smooth muscle cell proliferation	29/1559	175/18866	0.000236054	0.00317191	0.00252696	NPR1/AGT/PDE1A/CALCRL/TGFBR2/FOXP1/APOD/MIR145/PDGFRB/HTR1B/VIP/IL6/ELN/NAMPT/NOS3/CCN4/OGN/MIR27B/KLF4/TRAF6/PDGFD/MMP2/CCL5/CNN1/NOTCH3/PTGIR/MMP9/HMOX1/APLN	29
GO:0016525	negative regulation of angiogenesis	31/1559	192/18866	0.000236792	0.00317444	0.00252898	HSPG2/TIE1/NPR1/FASLG/AGT/CCR2/STAB1/ADAMTS9/CXCL10/MIR145/SPARC/FOXC1/HLA-G/CCN6/THBS2/ANGPT2/TEK/KLF4/NOTCH1/MMRN2/CREB3L1/DCN/COL4A2/FBLN5/DLL4/TBXA2R/KLF2/GPR4/ANGPT4/ISM1/CLDN5	31
GO:0003184	pulmonary valve morphogenesis	7/1559	17/18866	0.00024042	0.00320819	0.00255587	HEYL/GJA5/ROBO1/NOS3/HEY1/NOTCH1/JAG1	7
GO:0048532	anatomical structure arrangement	7/1559	17/18866	0.00024042	0.00320819	0.00255587	KIF14/NRP2/SEMA3F/DLL1/NRP1/PAX2/HOXB2	7
GO:0061326	renal tubule development	19/1559	95/18866	0.000245737	0.00327159	0.00260637	HEYL/AGT/SIX2/NPNT/ADAMTS16/DLL1/HOXA11/NOTCH1/PAX2/DCHS1/WNT11/WNT1/COL4A1/SIX1/IRX3/HNF1B/BMP2/JAG1/GZF1	19
GO:0050922	negative regulation of chemotaxis	15/1559	66/18866	0.000254065	0.00335559	0.0026733	SEMA6C/SEMA4C/DPP4/SEMA3F/SEMA3G/ROBO1/STAP1/SEMA3C/ANGPT2/NOTCH1/NRP1/KLRK1/GPR18/SEMA7A/SEMA6B	15
GO:1902107	positive regulation of leukocyte differentiation	27/1559	159/18866	0.000254354	0.00335559	0.0026733	CD101/SOX13/HLX/ITPKB/SOCS5/ZAP70/GLI2/TGFBR2/RHOH/LEF1/MIR145/HLA-G/VNN1/IL7/KLF10/CCL19/ROR2/IL2RA/TRAF6/CD27/TESPA1/KITLG/MMP14/TNFSF9/LILRB2/ZBTB46/ATP11C	27
GO:0002377	immunoglobulin production	33/1559	210/18866	0.00025437	0.00335559	0.0026733	TNFRSF4/FCRL3/XCL1/IGKC/IGKV4-1/IGKV1-5/IGKV1-12/IGKV1-16/IGKV3-20/IGKV3D-20/IGKV3D-11/MZB1/CGAS/IL6/TRAF6/IL27RA/IGLV8-61/IGLV6-57/IGLV1-51/IGLV1-47/IGLV7-46/IGLV1-44/IGLV1-40/IGLV3-25/IGLV2-23/IGLV3-21/IGLV3-19/IGLV2-14/IGLV2-11/IGLV3-10/ITM2A/IL13RA2/CD40LG	33
GO:0006869	lipid transport	53/1559	393/18866	0.00027194	0.00354755	0.00282622	MFSD2A/SLC27A3/PLA2G4A/AGT/PLA2R1/ITGAV/SLCO2A1/ESYT3/APOD/ATP8A1/ATP10D/NMUR2/BMP6/TMEM30A/EEPD1/INHBA/CD36/ABCB1/LEP/XKR9/FABP4/MIR27B/ACSL5/ANO3/CPT1A/FZD4/APOA1/APOLD1/SLCO1C1/SLCO1B3/NR1H4/TMEM30B/BDKRB2/ATP10A/SLC27A2/AQP9/SLC51B/STARD5/SLCO3A1/CETP/NOS2/SLC4A1/ITGB3/ACE/ABCA9/ATP8B1/RETN/OXT/ABCG1/APOL6/APOL1/ACSL4/ATP11C	53
GO:0071772	response to BMP	28/1559	168/18866	0.000271991	0.00354755	0.00282622	HEYL/TGFBR3/ACVR2A/ACVR1/BMPR2/VWC2L/CHRD/MSX1/HTRA3/LEF1/ADAMTS12/BMP6/RUNX2/SFRP4/DLX5/ROR2/ENG/NOTCH1/SFRP5/GDF3/WNT1/ACVRL1/CTDSPL2/FBN1/ADAMTS7/CDH5/GATA6/BMP2	28
GO:0071773	cellular response to BMP stimulus	28/1559	168/18866	0.000271991	0.00354755	0.00282622	HEYL/TGFBR3/ACVR2A/ACVR1/BMPR2/VWC2L/CHRD/MSX1/HTRA3/LEF1/ADAMTS12/BMP6/RUNX2/SFRP4/DLX5/ROR2/ENG/NOTCH1/SFRP5/GDF3/WNT1/ACVRL1/CTDSPL2/FBN1/ADAMTS7/CDH5/GATA6/BMP2	28
GO:2000181	negative regulation of blood vessel morphogenesis	31/1559	194/18866	0.000285723	0.00370159	0.00294895	HSPG2/TIE1/NPR1/FASLG/AGT/CCR2/STAB1/ADAMTS9/CXCL10/MIR145/SPARC/FOXC1/HLA-G/CCN6/THBS2/ANGPT2/TEK/KLF4/NOTCH1/MMRN2/CREB3L1/DCN/COL4A2/FBLN5/DLL4/TBXA2R/KLF2/GPR4/ANGPT4/ISM1/CLDN5	31
GO:0051281	positive regulation of release of sequestered calcium ion into cytosol	11/1559	40/18866	0.000289472	0.00374176	0.00298095	XCL1/CXCL9/CXCL10/CXCL11/F2R/APLNR/THY1/BDKRB1/CEMIP/CD19/F2RL3	11
GO:0002027	regulation of heart rate	20/1559	104/18866	0.000295924	0.00379966	0.00302707	CASQ2/GJA5/AGT/KCNE4/PDE4D/ADRA1B/DSP/BVES/PLN/CACNA2D1/ADRA1A/KCNJ5/CACNA1C/AVPR1A/GCH1/KCNH6/KCNJ2/OXT/KCNE1/KCNE5	20
GO:0032649	regulation of interferon-gamma production	20/1559	104/18866	0.000295924	0.00379966	0.00302707	ISG15/IL12RB2/PTPN22/CD2/SLAMF6/XCL1/IL1R1/IL18R1/CCR2/CD96/PDE4D/INHBA/CD274/CD3E/CRTAM/KLRK1/NR1H4/CD226/IL27RA/PGLYRP1	20
GO:0035633	maintenance of blood-brain barrier	10/1559	34/18866	0.000298847	0.00381561	0.00303978	MFSD2A/LAMC1/OCLN/IL6/ITGB1/ESAM/TJP1/CDH5/PECAM1/CLDN5	10
GO:0045907	positive regulation of vasoconstriction	10/1559	34/18866	0.000298847	0.00381561	0.00303978	GJA5/HRH1/CD38/F2R/ADRA1B/ADRA1A/SMTNL1/AVPR1A/SMTNL2/TBXA2R	10
GO:0050921	positive regulation of chemotaxis	25/1559	144/18866	0.000299147	0.00381561	0.00303978	XCL2/XCL1/DYSF/BMPR2/CXCR2/CCR4/CCR2/SUCNR1/CXCL10/PDGFRB/FGF18/PLA2G7/SMOC2/IL6/CCL26/CCL19/CCL21/NRP1/CXCL12/PDGFD/TRPV4/LGMN/CCL5/FPR2/PPM1F	25
GO:0034767	positive regulation of ion transmembrane transport	27/1559	161/18866	0.000313077	0.00397573	0.00316734	XCL1/GJC2/AGT/CCR2/STIMATE/CXCL9/CXCL10/CXCL11/F2R/KCNMB1/RAMP3/CACNA2D1/ABCB1/ITGB1/ACSL5/APLNR/TRPC6/THY1/CRACR2A/BDKRB1/CEMIP/CD19/KCNJ2/F2RL3/KCNE1/SHANK3/KCNE5	27
GO:0034204	lipid translocation	12/1559	47/18866	0.000331553	0.00418279	0.0033323	ATP8A1/ATP10D/TMEM30A/ABCB1/XKR9/ANO3/TMEM30B/ATP10A/SLC4A1/ATP8B1/ABCG1/ATP11C	12
GO:0040013	negative regulation of locomotion	53/1559	397/18866	0.000348893	0.0043729	0.00348375	CLIC4/TIE1/PODN/DNAI3/SEMA6C/CYP1B1/SEMA4C/DPP4/COL3A1/SEMA3F/HYAL2/SEMA3G/ADAMTS9/ROBO1/CD200/CD200R1/CHRD/APOD/STAP1/PTPRK/SEMA3C/EPHA1/ANGPT2/DLC1/STC1/CCL21/KLF4/ENG/NOTCH1/NRP1/CXCL12/MMRN2/IFITM1/WNT11/THY1/KLRK1/ACVRL1/DCN/GPR18/DLL4/SEMA7A/NR2F2/DPEP1/TBXA2R/SEMA6B/IL27RA/HAS1/ANGPT4/JAG1/CLDN5/HMOX1/TIMP1/STK26	53
GO:0010524	positive regulation of calcium ion transport into cytosol	13/1559	54/18866	0.000355016	0.00443042	0.00352958	XCL1/CXCL9/CXCL10/CXCL11/F2R/RAMP3/APLNR/P2RX3/THY1/BDKRB1/CEMIP/CD19/F2RL3	13
GO:0002274	myeloid leukocyte activation	80/1559	662/18866	0.000360496	0.00446984	0.00356098	CDA/FGR/NRAS/CD2/S100A12/S100A8/SLAMF1/FCGR3B/PLA2G4A/CHIT1/CR1/QPCT/DYSF/IL18RAP/TNFAIP6/ITGAV/CXCR2/CXCR1/TGFBR2/CCR2/CAMP/HYAL2/DNASE1L3/FOXP1/CD200/SNX4/GATA2/SUCNR1/MME/S100P/RHOH/ATP8A1/KIT/STAP1/PPBP/PLAC8/SLCO4C1/MIR145/DSP/TXNDC5/ADGRF5/TMEM30A/FRK/VNN1/IL6/CD36/NAMPT/MGAM/B4GALT1/FCN1/CTSD/HBB/TRAF6/TCN1/BATF2/CRACR2A/PTPRB/SERPINA3/SLC27A2/ANPEP/ADGRG3/CRISPLD2/FOXF1/CD68/CCL5/PECAM1/C…	80
GO:0001958	endochondral ossification	9/1559	29/18866	0.000383499	0.00471459	0.00375597	FGF18/FOXC1/BMP6/RUNX2/DLX5/TEK/COL13A1/MMP14/COL1A1	9
GO:0036075	replacement ossification	9/1559	29/18866	0.000383499	0.00471459	0.00375597	FGF18/FOXC1/BMP6/RUNX2/DLX5/TEK/COL13A1/MMP14/COL1A1	9
GO:0050901	leukocyte tethering or rolling	9/1559	29/18866	0.000383499	0.00471459	0.00375597	VCAM1/SELP/SELE/ITGA4/CCR2/LEP/CCL21/ITGB1/CXCL12	9
GO:0048333	mesodermal cell differentiation	10/1559	35/18866	0.000387681	0.00474581	0.00378084	SIX2/MIR145/HOXA11/INHBA/KLF4/ITGA8/ITGB1/PAX2/FOXF1/ITGB3	10
GO:0098801	regulation of renal system process	10/1559	35/18866	0.000387681	0.00474581	0.00378084	GJA5/NPR1/AGT/CORIN/F2R/STC1/OR51E2/AVPR1A/EDNRB/OXT	10
GO:0048701	embryonic cranial skeleton morphogenesis	12/1559	48/18866	0.000409217	0.00497781	0.00396567	TBX15/PRRX1/SIX2/TGFBR2/PDGFRA/NDST1/RUNX2/TWIST1/PAX5/MMP14/SIX1/TBX1	12
GO:0055123	digestive system development	25/1559	147/18866	0.000413287	0.00501674	0.00399669	HLX/MIXL1/SIX2/GLI2/COL3A1/CPS1/TGFBR2/PDGFRA/KIT/FOXF2/PRDM1/SOX17/NOTCH1/SFRP5/IGF2/DCHS1/ALX4/WNT11/GLI1/EDNRB/DACT1/FOXF1/HNF1B/GATA6/INSR	25
GO:0002720	positive regulation of cytokine production involved in immune response	13/1559	55/18866	0.000430185	0.00520001	0.00414269	XCL1/IL1R1/IL18R1/SPON2/HLA-G/IL6/CD36/TRIM6/TRAF6/SEMA7A/NOD2/CD226/FFAR2	13
GO:0032609	interferon-gamma production	21/1559	115/18866	0.000441001	0.00530855	0.00422916	ISG15/IL12RB2/PTPN22/CD2/SLAMF6/XCL1/IL1R1/IL18R1/IL18RAP/CCR2/CD96/PDE4D/INHBA/CD274/CD3E/CRTAM/KLRK1/NR1H4/CD226/IL27RA/PGLYRP1	21
GO:0001709	cell fate determination	11/1559	42/18866	0.000459713	0.00552229	0.00439944	PRRX1/GATA2/NOTCH4/DLL1/EBF2/SOX17/KLF4/PAX2/WNT1/GATA6/JAG1	11
GO:0062009	secondary palate development	8/1559	24/18866	0.000471306	0.00563517	0.00448937	TGFBR3/TGFBR2/LEF1/WNT11/LRRC32/JAG2/FZD2/TBX1	8
GO:0007264	small GTPase mediated signal transduction	64/1559	509/18866	0.000481932	0.00571787	0.00455526	PLEKHG5/VAV3/NRAS/MYOC/RALGPS2/KIF14/ITPKB/CHML/RASGRP3/SOS1/RAB6C/COL3A1/GPR55/ROBO1/KALRN/HEG1/RHOH/CCNA2/RAB33B/DEPDC1B/F2R/SPRY4/PDGFRB/SYNGAP1/RAPGEF5/CHN2/COL1A2/DLC1/DOK2/ADRA1A/DENND4C/SH2D3C/NOTCH1/ITGB1/NRP1/DOCK1/CDC42EP2/RAB39A/APOA1/A2M/RHEBL1/KITLG/RASAL1/GPR18/C15orf62/RASGRF1/GRAP/PECAM1/ARHGAP28/DOCK6/F2RL3/GARRE1/PLEKHG2/RAB4B/GPR4/RASIP1/ARFGEF2/RGL4/HMOX1/GRAP2/STARD8/P2RY10/G…	64
GO:0001569	branching involved in blood vessel morphogenesis	10/1559	36/18866	0.000497429	0.00587759	0.0046825	ACVR1/TGFBR2/LEF1/EDNRA/NOTCH4/ENG/NRARP/NRP1/COL4A1/DLL4	10
GO:0043368	positive T cell selection	10/1559	36/18866	0.000497429	0.00587759	0.0046825	SLAMF6/LY9/ITPKB/ZAP70/THEMIS/IL6/CTSL/CD3E/CD3D/CD3G	10
GO:0009612	response to mechanical stimulus	32/1559	209/18866	0.000500316	0.00589964	0.00470007	AGT/COL3A1/SERPINE2/TGFBR2/KIT/CXCL10/TIFAB/PKD2L2/BMP6/AQP1/PKD1L1/ANGPT2/TNFRSF10A/TRPA1/ENG/CXCL12/CHRNA10/ANO3/P2RX3/PDE2A/WNT11/ETS1/DCN/TRPV4/POSTN/MMP14/BDKRB1/COL1A1/KCNJ2/PIEZO2/RETN/SHANK3	32
GO:0003188	heart valve formation	6/1559	14/18866	0.000529505	0.00619328	0.004934	GJA5/EFNA1/TWIST1/HEY1/NOTCH1/DCHS1	6
GO:0071417	cellular response to organonitrogen compound	79/1559	663/18866	0.000598463	0.00690203	0.00549864	HTR1D/VCAM1/PTPN22/CASQ2/HCN3/AGT/KLF11/SOS1/INHBB/ITGA4/COL3A1/COL5A2/CPS1/HTR2B/HRH1/HTR1F/DRD5/PDGFRA/NKX6-1/CCNA2/CASP3/PRKAA1/GHR/PDE4D/MZB1/MIR145/HTR1B/NOD1/AQP1/CD36/CACNA2D1/COL1A2/PDK4/NAMPT/LEP/STC1/ATP6V0D2/KLF10/DENND4C/SPAAR/GNA14/KLF4/GPR21/HTR7/IDE/CASP7/VWA2/IGF2/P2RX3/ANO1/FOLR2/PDE2A/NOX4/PDGFD/WNT10B/WNT1/SOCS2/NR1H4/KL/COL4A1/ADCY4/GNG2/SIX1/LGMN/FBN1/AQP9/BLM/NOD2/MMP2/COL1A…	79
GO:2000401	regulation of lymphocyte migration	14/1559	64/18866	0.000610796	0.00702002	0.00559264	ECM1/XCL2/XCL1/ITGA4/CCR2/CD200/CD200R1/APOD/CXCL10/CCL21/CXCL12/KLRK1/CCL5/IL27RA	14
GO:0048546	digestive tract morphogenesis	12/1559	50/18866	0.000611124	0.00702002	0.00559264	HLX/SIX2/GLI2/PDGFRA/SOX17/NOTCH1/SFRP5/WNT11/GLI1/DACT1/FOXF1/HNF1B	12
GO:0002053	positive regulation of mesenchymal cell proliferation	8/1559	25/18866	0.000643268	0.00733097	0.00584036	PRRX1/TGFBR2/CHRD/PDGFA/WNT2/SIX1/FOXF1/TBX1	8
GO:0071677	positive regulation of mononuclear cell migration	8/1559	25/18866	0.000643268	0.00733097	0.00584036	CCR2/CXCL10/PLA2G7/CXCL12/PDGFD/LGMN/CCL5/FPR2	8
GO:0002828	regulation of type 2 immune response	9/1559	31/18866	0.000663855	0.00752109	0.00599182	ECM1/XCL1/HLX/SOCS5/CCR2/IL6/IDO1/NOD2/IL27RA	9
GO:0060325	face morphogenesis	9/1559	31/18866	0.000663855	0.00752109	0.00599182	MSX1/PDGFRA/LEF1/DLX5/MMP2/CRISPLD2/COL1A1/CLDN5/TBX1	9
GO:0061037	negative regulation of cartilage development	9/1559	31/18866	0.000663855	0.00752109	0.00599182	CTSK/GLI2/ADAMTS12/LEP/SNAI2/CCN4/WNT11/PTHLH/ADAMTS7	9
GO:0043269	regulation of ion transport	83/1559	706/18866	0.000665647	0.00752663	0.00599624	CLIC4/CASQ2/GJA5/HCN3/FCRL3/XCL1/KCNH1/SLC30A1/GJC2/AGT/DYSF/PLA2R1/KCNE4/SERPINE2/CCR2/STIMATE/SNX4/KCNAB1/ATP8A1/CXCL9/CXCL10/CXCL11/PDE4D/F2R/KCNN2/PDGFRB/KCNMB1/KCNK17/HTR1B/PLN/UTRN/VIP/TWIST1/SFRP4/RAMP3/CACNA2D1/ABCB1/LEP/NOS3/STC1/ITGB1/CXCL12/SYT15/ACSL5/APLNR/P2RX3/SLC43A1/TRPC6/APOA1/FXYD2/FXYD6/THY1/KCNJ5/CACNA1C/CRACR2A/KCNJ8/AVPR1A/ORAI1/BDKRB1/NEDD4/GRAMD2A/RASGRF1/CEMIP/CACNA1H/CD…	83
GO:0048565	digestive tract development	23/1559	135/18866	0.000672687	0.00759138	0.00604782	HLX/MIXL1/SIX2/GLI2/COL3A1/CPS1/TGFBR2/PDGFRA/KIT/FOXF2/PRDM1/SOX17/NOTCH1/SFRP5/DCHS1/ALX4/WNT11/GLI1/EDNRB/DACT1/FOXF1/HNF1B/GATA6	23
GO:0043084	penile erection	5/1559	10/18866	0.000677461	0.00761551	0.00606704	ACVR2A/VIP/AVPR1A/EDNRB/OXT	5
GO:0060541	respiratory system development	31/1559	204/18866	0.00069112	0.00773893	0.00616537	HSD11B1/GLI2/BMPR2/TGFBR2/HEG1/MME/KCNAB1/PDGFRA/LEF1/HHIP/PDGFRB/SPARC/FGF18/ADAMTS2/FLT4/PDGFA/DLX5/WNT2/NOS3/MSC/NOTCH1/LIPA/WNT11/PGR/GLI1/MMP14/SIX1/CRISPLD2/FOXF1/GATA6/KLF2	31
GO:0044060	regulation of endocrine process	11/1559	44/18866	0.000706609	0.00785152	0.00625507	GJA5/AGT/INHBB/FOXL2/F2R/BMP6/INHBA/LEP/OR51E2/RETN/APLN	11
GO:0048645	animal organ formation	14/1559	65/18866	0.000720178	0.00798692	0.00636294	GLI2/TGFBR2/ROBO1/PIM1/HOXA11/WNT2/SOX17/NOTCH1/PAX2/WNT11/SIX1/GATA6/BMP2/AR	14
GO:0048017	inositol lipid-mediated signaling	30/1559	196/18866	0.000741074	0.00820293	0.00653502	FGR/PEAR1/SELP/MYOC/KCNH1/AGT/PLCL1/SERPINE2/HTR2B/PLCL2/PDGFRA/KIT/F2R/PDGFRB/PDGFA/TWIST1/HGF/LEP/TEK/ROR2/KLF4/PRR5L/PDGFD/DCN/FLT3/NEDD4/NLRC3/CCL5/INSR/GPR143	30
GO:0032635	interleukin-6 production	27/1559	170/18866	0.00075177	0.00828956	0.00660404	PTPN22/SLAMF1/INAVA/RAB7B/SOCS5/IL18RAP/IFIH1/HYAL2/CD200/CD200R1/SPON2/F2R/TWIST1/IL6/NOD1/CD36/HGF/LEP/POU2AF1/NR1H4/NLRC3/NOD2/NOS2/KLF2/NLRP12/LILRB2/BPI	27
GO:0007620	copulation	7/1559	20/18866	0.000768344	0.0084401	0.00672397	ACVR2A/SERPINE2/VIP/AVPR1A/EDNRB/OXT/PI3	7
GO:0010876	lipid localization	56/1559	440/18866	0.000790053	0.0086621	0.00690084	MFSD2A/SLC27A3/PLA2G4A/AGT/DYSF/PLA2R1/ITGAV/SLCO2A1/ESYT3/APOD/ATP8A1/ATP10D/NMUR2/BMP6/TMEM30A/IL6/EEPD1/INHBA/CD36/ABCB1/LEP/XKR9/FABP4/MIR27B/ACSL5/ANO3/CPT1A/FZD4/APOA1/APOLD1/SLCO1C1/SLCO1B3/NR1H4/TMEM30B/BDKRB2/ATP10A/SLC27A2/AQP9/SLC51B/STARD5/SLCO3A1/CETP/NOS2/SLC4A1/ITGB3/ACE/ABCA9/ATP8B1/RETN/FFAR2/OXT/ABCG1/APOL6/APOL1/ACSL4/ATP11C	56
GO:0090596	sensory organ morphogenesis	38/1559	269/18866	0.000791723	0.00866397	0.00690232	MFSD2A/GNAT2/PRRX1/FASLG/SIX2/OTX1/GLI2/COL5A2/COL8A1/GATA2/FOXL2/MSX1/TIFAB/FOXF2/PRDM1/DLL1/TWIST1/DLX6/DLX5/WNT2/CTHRC1/ROR2/COL5A1/ITGA8/PAX2/CHRNA10/CNTF/THY1/WNT1/SIX1/DIO3/FBN1/FZD2/TTC39C/JAG1/TBX1/SHROOM2/RS1	38
GO:0032733	positive regulation of interleukin-10 production	10/1559	38/18866	0.000794581	0.00866404	0.00690238	XCL1/INAVA/CD34/TIGIT/MIR145/IL6/HGF/CD274/NOD2/CD40LG	10
GO:0003208	cardiac ventricle morphogenesis	15/1559	73/18866	0.000796228	0.00866404	0.00690238	HEYL/TGFBR3/TGFBR2/HEG1/FOXC1/DSP/SEMA3C/HEY1/ENG/NOTCH1/DLL4/FOXF1/FKBP1A/JAG1/CCM2L	15
GO:0048839	inner ear development	30/1559	197/18866	0.000806655	0.00874456	0.00696653	PLPPR4/PRRX1/OTX1/GLI2/GATA2/CCNA2/TIFAB/PDGFRB/SPARC/DLL1/DLX6/DLX5/CTHRC1/ROR2/NOTCH1/ITGA8/PAX2/CHRNA10/DCHS1/C1QTNF5/WNT1/SLC17A8/SIX1/JAG2/FZD2/TTC39C/ATP8B1/BMP2/JAG1/TBX1	30
GO:0072148	epithelial cell fate commitment	6/1559	15/18866	0.000821026	0.00888369	0.00707737	ACVR1/DLL1/NOTCH1/NRP1/JAG2/NR2F2	6
GO:0002228	natural killer cell mediated immunity	14/1559	66/18866	0.00084567	0.0090823	0.0072356	SLAMF6/SLAMF7/SH2D1B/IL18RAP/CD96/HLA-G/LEP/CRTAM/LAG3/CLEC12B/KLRK1/GZMB/CD226/SH2D1A	14
GO:0045669	positive regulation of osteoblast differentiation	14/1559	66/18866	0.00084567	0.0090823	0.0072356	ACVR2A/ACVR1/BMPR2/NPNT/BMP6/RUNX2/IL6/HGF/CTHRC1/CCN4/IFITM1/WNT10B/BMP2/JAG1	14
GO:0051279	regulation of release of sequestered calcium ion into cytosol	16/1559	81/18866	0.000850592	0.00911822	0.00726421	CASQ2/XCL1/CXCL9/CXCL10/CXCL11/PDE4D/F2R/PLN/APLNR/THY1/CACNA1C/BDKRB1/CEMIP/CD19/F2RL3/FKBP1A	16
GO:0002063	chondrocyte development	9/1559	32/18866	0.000856605	0.00916568	0.00730202	ECM1/BMPR2/TGFBR2/FGF18/RUNX2/SERPINH1/PTHLH/ACAN/CHSY1	9
GO:0071425	hematopoietic stem cell proliferation	8/1559	26/18866	0.000862443	0.00919409	0.00732465	CD34/MECOM/PIM1/ETV6/WNT10B/WNT1/KITLG/ACE	8
GO:0002705	positive regulation of leukocyte mediated immunity	23/1559	138/18866	0.000919309	0.00976427	0.0077789	FGR/CD1D/CD1C/CD1E/SLAMF6/SH2D1B/XCL1/IL1R1/IL18R1/IL18RAP/SNX4/GATA2/STAP1/HLA-G/IL6/TRAF6/CRTAM/LAG3/KLRK1/NOD2/NOS2/CD226/SH2D1A	23
GO:0042092	type 2 immune response	10/1559	39/18866	0.000990426	0.0104429	0.0083195	ECM1/XCL1/HLX/SOCS5/CCR2/IL6/IDO1/NOD2/BCL6B/IL27RA	10
GO:0086091	regulation of heart rate by cardiac conduction	10/1559	39/18866	0.000990426	0.0104429	0.0083195	GJA5/KCNE4/DSP/CACNA2D1/KCNJ5/CACNA1C/KCNH6/KCNJ2/KCNE1/KCNE5	10
GO:0070542	response to fatty acid	17/1559	90/18866	0.00100915	0.0106209	0.00846132	ID3/TGFBR3/CPS1/UCP1/PRKAA1/CD36/PDK4/CCL19/CCL21/OR51E2/CPT1A/NR1H4/GNG2/PTGDR/PTGER2/FFAR2/OXT	17
GO:1901699	cellular response to nitrogen compound	83/1559	716/18866	0.00101411	0.0106537	0.0084875	HTR1D/VCAM1/PTPN22/CASQ2/HCN3/AGT/KLF11/SOS1/INHBB/IFIH1/ITGA4/COL3A1/COL5A2/CPS1/HTR2B/HRH1/HTR1F/DRD5/PDGFRA/NKX6-1/CCNA2/CASP3/PRKAA1/GHR/PDE4D/MZB1/MIR145/CGAS/HTR1B/NOD1/AQP1/CD36/CACNA2D1/COL1A2/PDK4/NAMPT/LEP/STC1/ATP6V0D2/KLF10/LY6H/DENND4C/SPAAR/GNA14/KLF4/GPR21/HTR7/IDE/CASP7/VWA2/IGF2/P2RX3/ANO1/FOLR2/PDE2A/NOX4/PDGFD/WNT10B/WNT1/SOCS2/NR1H4/KL/COL4A1/ADCY4/GNG2/SIX1/LGMN/FBN1/AQP9/BLM…	83
GO:0045667	regulation of osteoblast differentiation	22/1559	131/18866	0.00105986	0.0110939	0.00883821	ID3/ACVR2A/ACVR1/BMPR2/CHRD/NPNT/BMP6/RUNX2/TWIST1/IL6/HGF/SNAI2/CTHRC1/CCN4/NOTCH1/IFITM1/WNT10B/GLI1/SMOC1/RASSF2/BMP2/JAG1	22
GO:0097035	regulation of membrane lipid distribution	12/1559	53/18866	0.00106596	0.0111179	0.00885731	ATP8A1/ATP10D/TMEM30A/ABCB1/XKR9/ANO3/TMEM30B/ATP10A/SLC4A1/ATP8B1/ABCG1/ATP11C	12
GO:0031100	animal organ regeneration	15/1559	75/18866	0.00106792	0.0111179	0.00885731	TGFBR3/TGFBR2/CCNA2/IL6/HGF/ANGPT2/NOTCH1/CXCL12/NNMT/APOA1/WNT1/GLI1/FLT3/HMOX1/PFKFB1	15
GO:0032602	chemokine production	15/1559	75/18866	0.00106792	0.0111179	0.00885731	MCOLN2/S100A8/ACKR1/SOCS5/FOXP1/APOD/TWIST1/IL6/SNAI2/IL7/KLF4/NR1H4/TRPV4/MEFV/FFAR2	15
GO:0010464	regulation of mesenchymal cell proliferation	9/1559	33/18866	0.00109245	0.0113325	0.00902826	PRRX1/TGFBR2/CHRD/PDGFA/WNT2/WNT11/SIX1/FOXF1/TBX1	9
GO:0010812	negative regulation of cell-substrate adhesion	14/1559	68/18866	0.00115243	0.0118387	0.00943151	MYOC/FZD7/APOD/ANGPT2/DLC1/ACER2/NOTCH1/FZD4/WNT1/ACVRL1/POSTN/MMP14/COL1A1/JAG1	14
GO:0032642	regulation of chemokine production	14/1559	68/18866	0.00115243	0.0118387	0.00943151	MCOLN2/ACKR1/SOCS5/FOXP1/APOD/TWIST1/IL6/SNAI2/IL7/KLF4/NR1H4/TRPV4/MEFV/FFAR2	14
GO:0002604	regulation of dendritic cell antigen processing and presentation	5/1559	11/18866	0.00115764	0.0118387	0.00943151	NOD1/CCL19/CCL21/NOD2/CD68	5
GO:0021604	cranial nerve structural organization	5/1559	11/18866	0.00115764	0.0118387	0.00943151	NRP2/SEMA3F/NRP1/PAX2/HOXB2	5
GO:0021610	facial nerve morphogenesis	5/1559	11/18866	0.00115764	0.0118387	0.00943151	NRP2/SEMA3F/NRP1/SIX1/HOXB2	5
GO:0048103	somatic stem cell division	5/1559	11/18866	0.00115764	0.0118387	0.00943151	FZD7/KIT/MIR145/NOTCH1/HOXB4	5
GO:0001780	neutrophil homeostasis	6/1559	16/18866	0.00122228	0.012452	0.00992011	ITPKB/MERTK/CXCR2/CCR2/IL6/SH2B3	6
GO:0071526	semaphorin-plexin signaling pathway	10/1559	40/18866	0.00122408	0.012452	0.00992011	SEMA6C/PLXNA2/SEMA4C/NRP2/SEMA3F/SEMA3G/SEMA3C/NRP1/SEMA7A/SEMA6B	10
GO:1903524	positive regulation of blood circulation	15/1559	76/18866	0.00123071	0.0124975	0.00995634	GJA5/HRH1/CD38/PDE4D/F2R/ADRA1B/ADRA1A/OR51E2/SMTNL1/AVPR1A/PTGER2/GCH1/SMTNL2/TBXA2R/APLN	15
GO:0048483	autonomic nervous system development	11/1559	47/18866	0.00127571	0.0129091	0.0102843	HLX/NRP2/FN1/SEMA3F/EDNRA/NRP1/EDNRB/SIX1/KIF26A/HOXB2/TBX1	11
GO:0030278	regulation of ossification	31/1559	212/18866	0.00131637	0.0132972	0.0105935	ISG15/ID3/ECM1/SIX2/ACVR2A/ACVR1/BMPR2/CHRD/NPNT/BMP6/RUNX2/TWIST1/IL6/HGF/SNAI2/CTHRC1/CCN4/OMD/NOTCH1/IFITM1/MGP/WNT10B/GLI1/CYP27B1/KL/SMOC1/CHSY1/OXT/RASSF2/BMP2/JAG1	31
GO:0050854	regulation of antigen receptor-mediated signaling pathway	14/1559	69/18866	0.00133778	0.0134898	0.0107469	LCK/PTPN22/FCRL3/PLCL2/FOXP1/TRAT1/STAP1/PAX5/THY1/TESPA1/CD19/CD226/UBASH3A/SH2D1A	14
GO:0072028	nephron morphogenesis	15/1559	77/18866	0.00141386	0.0141338	0.0112599	AGT/SIX2/NPNT/ADAMTS16/PDGFRB/HOXA11/PAX2/DCHS1/WNT11/WNT1/SIX1/IRX3/HNF1B/BMP2/GZF1	15
GO:1901136	carbohydrate derivative catabolic process	29/1559	195/18866	0.00142292	0.0141753	0.011293	CDA/HSPG2/NPL/CHIT1/PDE1A/HYAL1/HYAL2/ADAMTS9/ADAMTS12/PDE4D/VCAN/HMMR/APOBEC2/SDC2/CEMIP2/CTSL/OGN/OMD/PDE2A/LUM/DCN/CSPG4/CEMIP/PDE8A/ACAN/PGLYRP1/UPB1/APOBEC3A/BGN	29
GO:0010522	regulation of calcium ion transport into cytosol	18/1559	101/18866	0.00146497	0.0144032	0.0114746	CASQ2/XCL1/CXCL9/CXCL10/CXCL11/PDE4D/F2R/PLN/RAMP3/APLNR/P2RX3/THY1/CACNA1C/BDKRB1/CEMIP/CD19/F2RL3/FKBP1A	18
GO:0043491	protein kinase B signaling	38/1559	278/18866	0.00146575	0.0144032	0.0114746	LCK/PEAR1/MYOC/MERTK/HYAL2/GRM2/TRAT1/PDGFRA/KIT/MIR145/PDGFRB/FGF18/HLA-G/PDGFA/RAMP3/HGF/LEP/TEK/MYORG/CCL19/CCL21/KLF4/ENG/ITGB1/SFRP5/PAX2/IGF2/CAVIN3/NOX4/KITLG/SH2B3/KL/CD19/PHLPP2/CCL5/INSR/TRIB3/RASD2	38
GO:1902668	negative regulation of axon guidance	8/1559	28/18866	0.00147865	0.0145053	0.011556	SEMA6C/SEMA4C/SEMA3F/SEMA3G/SEMA3C/NRP1/SEMA7A/SEMA6B	8
GO:0007565	female pregnancy	29/1559	196/18866	0.00154133	0.0150182	0.0119646	AGT/BMPR2/TGFBR2/CD38/CORIN/PRDM1/NAMPT/LEP/ANGPT2/STC1/IDO1/PGR/ETS1/PTHLH/VDR/ITGA5/TAC3/CYP27B1/NR2F2/MMP2/HSD11B2/RAMP2/OXT/THBD/MMP9/PTGIS/TIMP1/AR/ACSL4	29
GO:0048608	reproductive structure development	55/1559	443/18866	0.00155142	0.0150911	0.0120226	MERTK/INHBB/GLI2/ACVR2A/BMPR2/SERPINE2/GATA2/FOXL2/MME/PDGFRA/KIT/LEF1/CASP3/TIFAB/PCDH12/PDGFRB/ADAM19/FOXF2/FOXC1/BMP6/PRDM1/RSPO3/HOXA11/INHBA/WNT2/LEP/NOS3/STC1/HEY1/ROR2/NOTCH1/IGF2/FZD4/PGR/VDR/KRT8/GLI1/CYP27B1/KITLG/DCN/TBX3/BRCA2/MMP14/ADAM21/NR2F2/DLX3/BRIP1/SOCS3/GATA6/INSR/RETN/PTGIS/SNAI1/SYCP2/AR	55
GO:0048880	sensory system development	50/1559	394/18866	0.00155947	0.0151438	0.0120646	ANGPTL7/CLIC4/MFSD2A/GNAT2/FASLG/CYP1B1/SOS1/MERTK/GPD2/COL5A2/BMPR2/TGFBR2/COL8A1/FOXL2/PDGFRA/PDGFRB/FOXF2/FOXC1/BMP6/PRPH2/OPN5/PRDM1/DLL1/TWIST1/INHBA/WNT2/KLF4/LAMC3/COL5A1/NRP1/OPN4/PAX2/CNTF/FZD4/THY1/CACNA1C/GDF3/ACVRL1/SLC17A8/COL4A1/SMOC1/DIO3/DLL4/FBN1/ARHGEF15/CPAMD8/SIX5/JAG1/SHROOM2/RS1	50
GO:0045778	positive regulation of ossification	17/1559	94/18866	0.00166142	0.0160798	0.0128103	ISG15/ACVR2A/ACVR1/BMPR2/NPNT/BMP6/RUNX2/IL6/HGF/CTHRC1/CCN4/IFITM1/WNT10B/KL/OXT/BMP2/JAG1	17
GO:0032613	interleukin-10 production	13/1559	63/18866	0.00167086	0.0161172	0.0128401	ISG15/XCL1/INAVA/CD34/TIGIT/MIR145/DLL1/IL6/HGF/IDO1/CD274/NOD2/CD40LG	13
GO:0016045	detection of bacterium	6/1559	17/18866	0.00175785	0.0168438	0.013419	CD1D/NLRC4/NAIP/NOD1/NOD2/PGLYRP1	6
GO:0021783	preganglionic parasympathetic fiber development	6/1559	17/18866	0.00175785	0.0168438	0.013419	NRP2/SEMA3F/NRP1/SIX1/HOXB2/TBX1	6
GO:0043117	positive regulation of vascular permeability	6/1559	17/18866	0.00175785	0.0168438	0.013419	CXCR2/OCLN/BMP6/PDE2A/TRPV4/TJP1	6
GO:0051651	maintenance of location in cell	31/1559	216/18866	0.00178225	0.0170212	0.0135603	LCK/MCOLN2/SLC30A7/CASQ2/S100A8/XCL1/FASLG/PFN4/HTR2B/ITPR1/XCR1/CXCL9/CXCL10/CXCL11/PDE4D/F2R/PLN/TRPA1/CCL19/CCL21/APLNR/THY1/CACNA1C/ATP7B/BDKRB1/SLC30A4/CEMIP/CD19/F2RL3/FKBP1A/TMSB15A	31
GO:1901652	response to peptide	64/1559	536/18866	0.0018031	0.0171919	0.0136963	TGFBR3/VCAM1/PTPN22/INAVA/AGT/KLF11/SOS1/INHBB/ITGA4/CPS1/NKX6-1/CCNA2/PRKAA1/GHR/MZB1/MIR145/SPARC/PLN/NOD1/RAMP3/CD36/CACNA2D1/PDK4/NAMPT/LEP/ATP6V0D2/KLF10/DENND4C/TEK/KLF4/GPR21/NOTCH1/CXCL12/IDE/VWA2/IGF2/ANO1/UCP3/WNT1/SOCS2/NR1H4/TRPV4/KL/EDNRB/ADCY4/LGMN/FBN1/NOD2/MMP2/HSD11B2/COL1A1/STXBP4/BRIP1/SOCS3/INSR/RETN/KLF2/FPR2/TRIB3/OXT/JAG1/MMP9/TIMP1/PFKFB1	64
GO:0002686	negative regulation of leukocyte migration	11/1559	49/18866	0.00183195	0.0174096	0.0138697	DPP4/CD200/CD200R1/APOD/STAP1/CCL21/CXCL12/KLRK1/GPR18/IL27RA/HMOX1	11
GO:0002468	dendritic cell antigen processing and presentation	5/1559	12/18866	0.00185002	0.0174949	0.0139377	NOD1/CCL19/CCL21/NOD2/CD68	5
GO:1902337	regulation of apoptotic process involved in morphogenesis	5/1559	12/18866	0.00185002	0.0174949	0.0139377	FOXC1/NOTCH1/PAX2/VDR/HNF1B	5
GO:0070167	regulation of biomineral tissue development	17/1559	95/18866	0.00187098	0.0176354	0.0140496	ISG15/ECM1/ACVR2A/ACVR1/BMPR2/DMP1/BMP6/TWIST1/NOS3/HEY1/OMD/NOTCH1/MGP/WNT10B/CYP27B1/KL/BMP2	17
GO:0110149	regulation of biomineralization	17/1559	95/18866	0.00187098	0.0176354	0.0140496	ISG15/ECM1/ACVR2A/ACVR1/BMPR2/DMP1/BMP6/TWIST1/NOS3/HEY1/OMD/NOTCH1/MGP/WNT10B/CYP27B1/KL/BMP2	17
GO:0060761	negative regulation of response to cytokine stimulus	16/1559	87/18866	0.00187568	0.0176509	0.014062	ECM1/PXDN/IL1R2/ROBO1/PARP14/STAP1/H2BC11/IL6/MIR27B/KLF4/CCDC3/APOA1/NR1H4/SH2B3/NLRC5/CCL5	16
GO:0061458	reproductive system development	55/1559	447/18866	0.00189745	0.0177978	0.014179	MERTK/INHBB/GLI2/ACVR2A/BMPR2/SERPINE2/GATA2/FOXL2/MME/PDGFRA/KIT/LEF1/CASP3/TIFAB/PCDH12/PDGFRB/ADAM19/FOXF2/FOXC1/BMP6/PRDM1/RSPO3/HOXA11/INHBA/WNT2/LEP/NOS3/STC1/HEY1/ROR2/NOTCH1/IGF2/FZD4/PGR/VDR/KRT8/GLI1/CYP27B1/KITLG/DCN/TBX3/BRCA2/MMP14/ADAM21/NR2F2/DLX3/BRIP1/SOCS3/GATA6/INSR/RETN/PTGIS/SNAI1/SYCP2/AR	55
GO:0042542	response to hydrogen peroxide	23/1559	146/18866	0.0019901	0.0185465	0.0147754	CYP1B1/IL18RAP/CASP3/PRKAA1/PDGFRB/IL6/AQP1/HGF/TRPA1/KLF4/PAX2/HBB/TRPC6/PDGFD/ETS1/PDE8A/HBA2/HBA1/PCGF2/COL1A1/KLF2/HMOX1/STK26	23
GO:0048863	stem cell differentiation	36/1559	264/18866	0.00200467	0.0186522	0.0148596	SEMA6C/ZNF281/SEMA4C/ACVR1/NRP2/FN1/HTR2B/SEMA3F/SEMA3G/GATA2/MSX1/PDGFRA/KIT/EDNRA/FOXC1/RUNX2/TWIST1/SEMA3C/SNAI2/SOX17/NOTCH1/NRP1/PAX2/TRIM6/A2M/KITLG/EDNRB/SEMA7A/HNF1B/HOXB4/ACE/GATA6/SEMA6B/JAG1/SOX18/TBX1	36
GO:0030336	negative regulation of cell migration	45/1559	350/18866	0.00201407	0.0187095	0.0149053	CLIC4/TIE1/PODN/DNAI3/CYP1B1/DPP4/COL3A1/HYAL2/ADAMTS9/ROBO1/CD200/CD200R1/CHRD/APOD/STAP1/PTPRK/EPHA1/ANGPT2/DLC1/STC1/CCL21/KLF4/ENG/NOTCH1/CXCL12/MMRN2/IFITM1/WNT11/THY1/KLRK1/ACVRL1/DCN/GPR18/DLL4/NR2F2/DPEP1/TBXA2R/IL27RA/HAS1/ANGPT4/JAG1/CLDN5/HMOX1/TIMP1/STK26	45
GO:0032615	interleukin-12 production	12/1559	57/18866	0.00207851	0.0192154	0.0153083	SLAMF1/FOXP1/TIGIT/HLA-G/LTB/CD36/LEP/IDO1/CCL19/MEFV/ACP5/CD40LG	12
GO:0050818	regulation of coagulation	16/1559	88/18866	0.0021203	0.0195558	0.0155795	SELP/PLA2G4A/CD34/PROC/FAP/SERPINE2/PDGFRA/F2R/PDGFA/CD36/NOS3/PLAT/SH2B3/TBXA2R/THBD/PROCR	16
GO:0009595	detection of biotic stimulus	9/1559	36/18866	0.00212887	0.0195558	0.0155795	CD1D/NLRC4/FAP/NAIP/NOD1/CRTAM/NOD2/PGLYRP1/SRPX	9
GO:0060323	head morphogenesis	9/1559	36/18866	0.00212887	0.0195558	0.0155795	MSX1/PDGFRA/LEF1/DLX5/MMP2/CRISPLD2/COL1A1/CLDN5/TBX1	9
GO:0071634	regulation of transforming growth factor beta production	9/1559	36/18866	0.00212887	0.0195558	0.0155795	XCL1/CD34/LTBP1/ITGAV/CD200/WNT11/LRRC32/LUM/GATA6	9
GO:1903555	regulation of tumor necrosis factor superfamily cytokine production	19/1559	113/18866	0.00221915	0.0203205	0.0161887	PTPN22/CD2/SLAMF1/CD34/FOXP1/SPON2/TWIST1/GPNMB/NOD1/CD36/LEP/CD274/CCL19/GPR18/NLRC3/NOD2/ACP5/BPI/ARFGEF2	19
GO:0032729	positive regulation of interferon-gamma production	13/1559	65/18866	0.00224629	0.0204395	0.0162835	IL12RB2/PTPN22/CD2/SLAMF6/IL1R1/IL18R1/CCR2/PDE4D/CD3E/CRTAM/KLRK1/CD226/IL27RA	13
GO:0031099	regeneration	29/1559	201/18866	0.0022695	0.0206182	0.0164259	TGFBR3/PTGFRN/PRRX1/DYSF/FZD7/TGFBR2/APOD/CCNA2/NREP/EYS/IL6/HGF/ANGPT2/SPAAR/KLF4/NOTCH1/CXCL12/CNTF/NNMT/APOA1/THY1/WNT10B/WNT1/GLI1/FLT3/POSTN/SCARF1/HMOX1/PFKFB1	29
GO:0002366	leukocyte activation involved in immune response	81/1559	716/18866	0.00229861	0.0208499	0.0166105	CDA/FGR/NRAS/S100A12/S100A8/CD1C/SLAMF6/SLAMF1/LY9/FCGR3B/SH2D1B/CHIT1/CR1/HLX/QPCT/SOCS5/DYSF/IL18R1/TNFAIP6/ITGAV/CXCR2/CXCR1/PLCL2/CCR2/CAMP/DNASE1L3/FOXP1/SNX4/GATA2/SUCNR1/MME/S100P/ATP8A1/KIT/PPBP/PLAC8/LEF1/SLCO4C1/DSP/TXNDC5/TMEM30A/FRK/VNN1/DLL1/IL6/CD36/MGAM/B4GALT1/CCL19/FCN1/CTSD/HBB/TCN1/POU2AF1/CRACR2A/PTPRB/SERPINA3/SLC27A2/ANPEP/CD19/ADGRG3/CRISPLD2/FOXF1/CD68/PECAM1/RETN/IL27RA/R…	81
GO:0061337	cardiac conduction	23/1559	148/18866	0.00238313	0.0214709	0.0171052	CASQ2/GJA5/NPR1/AGT/KCNE4/ITPR1/CORIN/PDE4D/KCNN2/DSP/PLN/CACNA2D1/FXYD2/FXYD6/KCNJ5/CACNA1C/ABCC9/ATP2A3/GJC1/KCNH6/KCNJ2/KCNE1/KCNE5	23
GO:0001960	negative regulation of cytokine-mediated signaling pathway	15/1559	81/18866	0.00239073	0.0214709	0.0171052	ECM1/PXDN/IL1R2/ROBO1/PARP14/STAP1/H2BC11/IL6/MIR27B/CCDC3/APOA1/NR1H4/SH2B3/NLRC5/CCL5	15
GO:0051235	maintenance of location	42/1559	324/18866	0.0023908	0.0214709	0.0171052	LCK/MCOLN2/SLC30A7/CASQ2/S100A8/XCL1/FASLG/PFN4/LTBP1/DYSF/ITGAV/HTR2B/ITPR1/XCR1/CXCL9/CXCL10/CXCL11/PDE4D/F2R/PLN/IL6/CD36/LEP/TRPA1/CCL19/CCL21/APLNR/APOA1/THY1/CACNA1C/ATP7B/BDKRB1/SLC30A4/FBN1/CEMIP/CD19/ITGB3/F2RL3/FFAR2/FKBP1A/ABCG1/TMSB15A	42
GO:0061053	somite development	16/1559	89/18866	0.00239096	0.0214709	0.0171052	PLXNA2/LEF1/FOXC1/TBX18/DLL1/SEMA3C/ROR2/NOTCH1/NRARP/WNT11/GDF3/WNT1/SIX1/MESP2/FOXF1/TCF15	16
GO:0060055	angiogenesis involved in wound healing	8/1559	30/18866	0.00240051	0.0214709	0.0171052	CD34/GATA2/SMOC2/B4GALT1/MCAM/ETS1/ITGB3/GPR4	8
GO:0034341	response to interferon-gamma	29/1559	202/18866	0.00244602	0.0218146	0.017379	GBP3/GBP2/VCAM1/XCL2/XCL1/FASLG/RAB7B/PARP14/HLA-G/CCL26/CCL19/CCL21/MRC1/IFITM1/CDC42EP2/CYP27B1/OAS2/OASL/GCH1/MEFV/NLRC5/NOS2/CCL8/CCL13/CCL5/CCL23/CCL18/STXBP4/SOCS3	29
GO:0060033	anatomical structure regression	6/1559	18/18866	0.00245405	0.0218146	0.017379	GLI2/LEF1/OPN5/OPN4/CD248/GLI1	6
GO:0071605	monocyte chemotactic protein-1 production	6/1559	18/18866	0.00245405	0.0218146	0.017379	MCOLN2/SOCS5/APOD/TWIST1/NR1H4/TRPV4	6
GO:0048732	gland development	54/1559	443/18866	0.00254108	0.0225052	0.0179292	TGFBR3/HLX/GLI2/TFCP2L1/LIMS2/HOXD9/CPS1/SERPINE2/TGFBR2/ROBO1/KALRN/GATA2/MSX1/PDGFRA/LEF1/PDGFRB/FOXC1/NOTCH4/PDGFA/IL6/SEMA3C/HGF/WNT2/SNAI2/SLC46A2/NOTCH1/NRP1/IGF2/WNT11/TYR/PGR/APOA1/ETS1/VDR/WNT1/GLI1/SOCS2/OAS2/TBX3/ORAI1/BRCA2/ATP7B/GNPNAT1/SIX1/FOXF1/HNF1B/HOXB3/GATA6/INSR/BMP2/TBX1/HMOX1/AR/APLN	54
GO:0001759	organ induction	7/1559	24/18866	0.00255901	0.0225052	0.0179292	ROBO1/HOXA11/WNT2/WNT11/SIX1/BMP2/AR	7
GO:0044062	regulation of excretion	7/1559	24/18866	0.00255901	0.0225052	0.0179292	NPR1/AGT/CORIN/STC1/AVPR1A/EDNRB/OXT	7
GO:0090103	cochlea morphogenesis	7/1559	24/18866	0.00255901	0.0225052	0.0179292	GLI2/TIFAB/CTHRC1/PAX2/SIX1/FZD2/TBX1	7
GO:0090102	cochlea development	11/1559	51/18866	0.0025713	0.0225447	0.0179607	GLI2/GATA2/CCNA2/TIFAB/CTHRC1/PAX2/DCHS1/SLC17A8/SIX1/FZD2/TBX1	11
GO:0035051	cardiocyte differentiation	24/1559	158/18866	0.00264502	0.0229997	0.0183232	TGFBR3/AGT/FHL2/ACVR1/FZD7/PDGFRA/MIR145/PDGFRB/BVES/DLL1/TWIST1/SEMA3C/ADRA1A/SOX17/NOTCH1/ITGB1/NOX4/TBX3/MYH11/GATA6/BMP2/JAG1/SOX18/MYO18B	24
GO:1902667	regulation of axon guidance	10/1559	44/18866	0.00264708	0.0229997	0.0183232	SEMA6C/SEMA4C/BMPR2/SEMA3F/SEMA3G/SEMA3C/NRP1/CXCL12/SEMA7A/SEMA6B	10
GO:1903053	regulation of extracellular matrix organization	10/1559	44/18866	0.00264708	0.0229997	0.0183232	ANGPTL7/AGT/DPP4/FAP/IL6/AEBP1/NOTCH1/ETS1/CARMIL2/TCF15	10
GO:0003015	heart process	39/1559	297/18866	0.00266425	0.0231142	0.0184144	CASQ2/GJA5/NPR1/AGT/KCNE4/ITPR1/CORIN/PDE4D/KCNN2/ADRA1B/DSP/BVES/PLN/RAMP3/CACNA2D1/NOS3/STC1/ADRA1A/NOX4/FXYD2/FXYD6/KCNJ5/CACNA1C/KCNJ8/ABCC9/AVPR1A/GCH1/CACNA1H/ATP2A3/GJC1/MYL4/ACE/KCNH6/KCNJ2/OXT/MYLK2/KCNE1/KCNE5/APLN	39
GO:0002263	cell activation involved in immune response	81/1559	720/18866	0.00267351	0.0231597	0.0184506	CDA/FGR/NRAS/S100A12/S100A8/CD1C/SLAMF6/SLAMF1/LY9/FCGR3B/SH2D1B/CHIT1/CR1/HLX/QPCT/SOCS5/DYSF/IL18R1/TNFAIP6/ITGAV/CXCR2/CXCR1/PLCL2/CCR2/CAMP/DNASE1L3/FOXP1/SNX4/GATA2/SUCNR1/MME/S100P/ATP8A1/KIT/PPBP/PLAC8/LEF1/SLCO4C1/DSP/TXNDC5/TMEM30A/FRK/VNN1/DLL1/IL6/CD36/MGAM/B4GALT1/CCL19/FCN1/CTSD/HBB/TCN1/POU2AF1/CRACR2A/PTPRB/SERPINA3/SLC27A2/ANPEP/CD19/ADGRG3/CRISPLD2/FOXF1/CD68/PECAM1/RETN/IL27RA/R…	81
GO:0010634	positive regulation of epithelial cell migration	26/1559	176/18866	0.00267901	0.0231726	0.0184609	AGT/BMPR2/NRP2/TGFBR2/HYAL1/FOXP1/GATA2/SPARC/FGF18/FLT4/SMOC2/NOS3/ADGRA2/ENPP2/TEK/MIR27B/NRP1/DOCK1/ETS1/LGMN/ITGB3/FUT1/ANGPT4/MMP9/PPM1F/HMOX1	26
GO:0030193	regulation of blood coagulation	15/1559	82/18866	0.00270719	0.0233465	0.0185995	SELP/PLA2G4A/CD34/PROC/FAP/SERPINE2/PDGFRA/F2R/PDGFA/CD36/NOS3/PLAT/SH2B3/TBXA2R/THBD	15
GO:0031349	positive regulation of defense response	48/1559	385/18866	0.00273751	0.0235728	0.0187797	NRAS/S100A12/S100A8/CD1D/PYHIN1/SLAMF6/SH2D1B/AGT/NLRC4/IL18RAP/CCR2/HYAL2/SNX4/SUCNR1/STAP1/DDX60/OSMR/HLA-G/PLA2G7/CGAS/IL6/NOD1/IDO1/FABP4/CCN4/FCN1/TRIM6/TRAF6/CD6/PDE2A/CRTAM/ETS1/LAG3/KLRK1/POLR3B/TRPV4/COCH/C2CD4B/NOD2/NLRC5/CCL5/ICAM2/CD226/FFAR2/GPR4/FPR2/NLRP12/SH2D1A	48
GO:0031348	negative regulation of defense response	36/1559	269/18866	0.00276387	0.0237643	0.0189323	SMPDL3B/CR1/SOCS5/IL1R2/PROC/TNFAIP6/CALCRL/CD96/CD200/CD200R1/PARP14/APOD/MIR145/HLA-G/MICB/HGF/TEK/KLF4/IL2RA/NLRP6/APOA1/ETS1/A2M/CLEC12B/NR1H4/MEFV/NLRC3/NLRC5/CDH5/FOXF1/SOCS3/ACP5/PGLYRP1/FPR2/NLRP12/PTGIS	36
GO:0010623	programmed cell death involved in cell development	5/1559	13/18866	0.00280298	0.0239935	0.0191149	FASLG/DNASE1L3/KIT/CNTF/KITLG	5
GO:0032675	regulation of interleukin-6 production	24/1559	159/18866	0.00287725	0.0245565	0.0195634	PTPN22/SLAMF1/INAVA/RAB7B/SOCS5/IFIH1/HYAL2/CD200/CD200R1/SPON2/F2R/TWIST1/IL6/NOD1/CD36/HGF/POU2AF1/NR1H4/NLRC3/NOD2/KLF2/NLRP12/LILRB2/BPI	24
GO:0030324	lung development	26/1559	177/18866	0.00289967	0.0247114	0.0196868	HSD11B1/GLI2/BMPR2/TGFBR2/HEG1/MME/PDGFRA/HHIP/PDGFRB/SPARC/FGF18/ADAMTS2/FLT4/PDGFA/WNT2/NOS3/NOTCH1/LIPA/WNT11/PGR/GLI1/MMP14/CRISPLD2/FOXF1/GATA6/KLF2	26
GO:0048663	neuron fate commitment	13/1559	67/18866	0.00297521	0.0252805	0.0201402	PRRX1/GLI2/SATB2/GATA2/NKX6-1/DLL1/NOTCH1/WNT1/SIX1/JAG2/DLL4/NOTCH3/OLIG1	13
GO:0046849	bone remodeling	16/1559	91/18866	0.00301879	0.0255008	0.0203157	LEPR/CTSK/GPR55/CD38/CARTPT/HTR1B/IL6/PDK4/LEP/IL7/CTHRC1/TRAF6/NOX4/ITGB3/ACP5/RASSF2	16
GO:0030858	positive regulation of epithelial cell differentiation	14/1559	75/18866	0.00304786	0.0256714	0.0204516	PROC/ZBED2/NKX6-1/FOXC1/BMP6/SFRP4/NOTCH1/PAX2/VDR/WNT10B/ACVRL1/CYP27B1/CDH5/CLDN5	14
GO:0072088	nephron epithelium morphogenesis	14/1559	75/18866	0.00304786	0.0256714	0.0204516	AGT/SIX2/NPNT/ADAMTS16/HOXA11/PAX2/DCHS1/WNT11/WNT1/SIX1/IRX3/HNF1B/BMP2/GZF1	14
GO:1900046	regulation of hemostasis	15/1559	83/18866	0.00305744	0.0257146	0.020486	SELP/PLA2G4A/CD34/PROC/FAP/SERPINE2/PDGFRA/F2R/PDGFA/CD36/NOS3/PLAT/SH2B3/TBXA2R/THBD	15
GO:0050728	negative regulation of inflammatory response	28/1559	196/18866	0.00308784	0.0259325	0.0206596	SMPDL3B/SOCS5/IL1R2/PROC/TNFAIP6/CALCRL/CD200/CD200R1/APOD/MIR145/HGF/TEK/KLF4/IL2RA/NLRP6/APOA1/ETS1/NR1H4/MEFV/NLRC3/CDH5/FOXF1/SOCS3/ACP5/PGLYRP1/FPR2/NLRP12/PTGIS	28
GO:0003156	regulation of animal organ formation	9/1559	38/18866	0.00317353	0.0265364	0.0211408	ROBO1/PIM1/HOXA11/WNT2/NOTCH1/WNT11/SIX1/BMP2/AR	9
GO:0071604	transforming growth factor beta production	9/1559	38/18866	0.00317353	0.0265364	0.0211408	XCL1/CD34/LTBP1/ITGAV/CD200/WNT11/LRRC32/LUM/GATA6	9
GO:0006979	response to oxidative stress	55/1559	458/18866	0.00321961	0.0268828	0.0214167	ANGPTL7/TPO/PXDN/CYP1B1/IL18RAP/PLA2R1/FANCD2/HYAL1/HYAL2/APOD/CD38/PDGFRA/CCNA2/UCP1/CASP3/PRKAA1/GPX8/PDGFRB/MICB/PTPRK/VNN1/IL6/AQP1/CD36/HGF/NOS3/TRPA1/CCL19/KLF4/PDLIM1/PAX2/HBB/PRR5L/UCP3/NOX4/TRPC6/PDGFD/ETS1/WNT1/MMP14/GCH1/FBLN5/PDE8A/HBA2/HBA1/MMP2/DPEP1/PCGF2/COL1A1/KLF2/MMP9/PRODH/HMOX1/MGAT3/STK26	55
GO:0032653	regulation of interleukin-10 production	12/1559	60/18866	0.00326804	0.0271694	0.0216451	XCL1/INAVA/CD34/TIGIT/MIR145/DLL1/IL6/HGF/IDO1/CD274/NOD2/CD40LG	12
GO:0010544	negative regulation of platelet activation	6/1559	19/18866	0.00333859	0.0274401	0.0218607	SERPINE2/PDGFRA/PDGFA/NOS3/SH2B3/THBD	6
GO:0048486	parasympathetic nervous system development	6/1559	19/18866	0.00333859	0.0274401	0.0218607	NRP2/SEMA3F/NRP1/SIX1/HOXB2/TBX1	6
GO:0098543	detection of other organism	6/1559	19/18866	0.00333859	0.0274401	0.0218607	CD1D/NLRC4/NAIP/NOD1/NOD2/PGLYRP1	6
GO:1904888	cranial skeletal system development	13/1559	68/18866	0.00340604	0.0279151	0.0222391	TBX15/PRRX1/SIX2/TGFBR2/PDGFRA/TIFAB/NDST1/RUNX2/TWIST1/PAX5/MMP14/SIX1/TBX1	13
GO:0046209	nitric oxide metabolic process	15/1559	84/18866	0.00344413	0.0281872	0.0224559	CD34/AGT/CYP1B1/CPS1/CD36/NOS3/KLF4/HBB/KLRK1/GCH1/NOS2/INSR/ACP5/KLF2/PTGIS	15
GO:0045444	fat cell differentiation	32/1559	235/18866	0.00352016	0.0287687	0.0229192	SOX13/DYSF/INHBB/ITGA6/GATA2/PLAC8/UCP1/PIM1/ADGRF5/IL6/STEAP4/LEP/EBF2/SNAI2/FABP4/CCN4/MIR27B/KLF4/CCDC3/GRK5/GDF3/WNT10B/WNT1/TRPV4/MEDAG/SIX1/RETN/FFAR2/TRIB3/BMP2/JAG1/MMP11	32
GO:0090092	regulation of transmembrane receptor protein serine/threonine kinase signaling pathway	34/1559	254/18866	0.00354738	0.0289502	0.0230638	TGFBR3/LTBP1/INHBB/ACVR2A/ACVR1/BMPR2/VWC2L/TGFBR2/IL17RD/VEPH1/CHRD/MSX1/HTRA3/NPNT/NREP/BMP6/CD109/TTK/SFRP4/INHBA/HTRA4/ENG/NOTCH1/ITGA8/SFRP5/GDF3/WNT1/ACVRL1/CTDSPL2/FBN1/CDH5/WFIKKN2/FKBP1A/BMP2	34
GO:0007584	response to nutrient	25/1559	171/18866	0.00367669	0.029921	0.0238372	TGFBR2/CXCL10/SPARC/C2/PIM1/LEP/TRIM24/STC1/SNAI2/FOLR2/UCP3/TYR/APOA1/CD3E/VDR/CYP27B1/NR1H4/POSTN/NOD2/COL1A1/BRIP1/TBXA2R/DNMT3B/HMOX1/ACSL4	25
GO:0034694	response to prostaglandin	8/1559	32/18866	0.00372056	0.0301506	0.0240201	TGFBR3/PRKAA1/CCL19/CCL21/GNG2/PTGDR/PTGER2/OXT	8
GO:0061036	positive regulation of cartilage development	8/1559	32/18866	0.00372056	0.0301506	0.0240201	BMPR2/FGF18/BMP6/RUNX2/HOXA11/LOXL2/ACVRL1/BMP2	8
GO:0086019	cell-cell signaling involved in cardiac conduction	8/1559	32/18866	0.00372056	0.0301506	0.0240201	CASQ2/GJA5/KCNN2/CACNA2D1/KCNJ5/CACNA1C/GJC1/KCNE5	8
GO:0021872	forebrain generation of neurons	12/1559	61/18866	0.00376885	0.0304565	0.0242638	DISC1/SLC4A10/SATB2/NRP2/ROBO1/GATA2/LEF1/INHBA/DLX5/LHX6/NRP1/SHANK3	12
GO:0042267	natural killer cell mediated cytotoxicity	12/1559	61/18866	0.00376885	0.0304565	0.0242638	SLAMF6/SLAMF7/IL18RAP/HLA-G/LEP/CRTAM/LAG3/CLEC12B/KLRK1/GZMB/CD226/SH2D1A	12
GO:0030204	chondroitin sulfate metabolic process	9/1559	39/18866	0.00382846	0.0308951	0.0246132	HYAL1/EGFLAM/VCAN/CHSY3/CSGALNACT2/DCN/CSPG4/CHSY1/BGN	9
GO:0030323	respiratory tube development	26/1559	181/18866	0.00394278	0.031729	0.0252775	HSD11B1/GLI2/BMPR2/TGFBR2/HEG1/MME/PDGFRA/HHIP/PDGFRB/SPARC/FGF18/ADAMTS2/FLT4/PDGFA/WNT2/NOS3/NOTCH1/LIPA/WNT11/PGR/GLI1/MMP14/CRISPLD2/FOXF1/GATA6/KLF2	26
GO:0051250	negative regulation of lymphocyte activation	23/1559	154/18866	0.00397764	0.031965	0.0254655	FGR/PTPN22/XCL1/LAX1/HLX/SOCS5/MERTK/TIGIT/TMEM131L/CASP3/HLA-G/GPNMB/INHBA/IDO1/PAG1/CD274/NRARP/IL2RA/LRRC32/CRTAM/LAG3/PGLYRP1/LILRB2	23
GO:0048638	regulation of developmental growth	44/1559	353/18866	0.00402226	0.0322086	0.0256596	DRAXIN/MFSD2A/TGFBR3/SEMA6C/HLX/DISC1/SEMA4C/BMPR2/FN1/TGFBR2/SEMA3F/SEMA3G/PLAC8/NKX6-1/GHR/WDR36/FOXC1/CPNE5/PIM1/DLL1/SEMA3C/WNT2/LEP/IL7/SPAAR/GPR21/NOTCH1/NRP1/CXCL12/IGF2/GLI1/SOCS2/RASAL1/SIX1/LGMN/DIO3/SEMA7A/TRPV2/HNF1B/GATA6/SEMA6B/INSR/FOXS1/AR	44
GO:0046660	female sex differentiation	19/1559	119/18866	0.00403025	0.0322086	0.0256596	MERTK/INHBB/FOXL2/PDGFRA/KIT/CASP3/LHFPL2/FOXC1/INHBA/LEP/NOS3/FZD4/PGR/KITLG/TBX3/BRCA2/MMP14/INSR/RETN	19
GO:0071706	tumor necrosis factor superfamily cytokine production	19/1559	119/18866	0.00403025	0.0322086	0.0256596	PTPN22/CD2/SLAMF1/CD34/FOXP1/SPON2/TWIST1/GPNMB/NOD1/CD36/LEP/CD274/CCL19/GPR18/NLRC3/NOD2/ACP5/BPI/ARFGEF2	19
GO:0035815	positive regulation of renal sodium excretion	5/1559	14/18866	0.00406603	0.0323157	0.0257449	NPR1/AGT/AVPR1A/EDNRB/OXT	5
GO:0045059	positive thymic T cell selection	5/1559	14/18866	0.00406603	0.0323157	0.0257449	ITPKB/ZAP70/CD3E/CD3D/CD3G	5
GO:1904748	regulation of apoptotic process involved in development	5/1559	14/18866	0.00406603	0.0323157	0.0257449	FOXC1/NOTCH1/PAX2/VDR/HNF1B	5
GO:0042403	thyroid hormone metabolic process	7/1559	26/18866	0.00420354	0.0331804	0.0264338	CTSK/TPO/SULT1B1/SLC16A10/SLCO1C1/DIO3/SLC16A2	7
GO:0060561	apoptotic process involved in morphogenesis	7/1559	26/18866	0.00420354	0.0331804	0.0264338	LEF1/FOXC1/NOTCH1/PAX2/VDR/JAG2/HNF1B	7
GO:0019730	antimicrobial humoral response	21/1559	137/18866	0.0042399	0.0334218	0.0266261	S100A12/S100A8/COLEC11/GNLY/IGKV3-20/CAMP/SPON2/JCHAIN/PPBP/CXCL2/CXCL9/CXCL10/CXCL11/H2BC11/IGHA2/IGHA1/IGHM/CCL13/PGLYRP1/BPI/PI3	21
GO:0010594	regulation of endothelial cell migration	32/1559	238/18866	0.00427625	0.0336624	0.0268178	EFNA1/AGT/BMPR2/NRP2/ADAMTS9/FOXP1/GATA2/SPARC/FGF18/FLT4/SMOC2/NOS3/ANGPT2/STC1/ADGRA2/TEK/MIR27B/KLF4/NOTCH1/NRP1/MMRN2/ETS1/ACVRL1/DCN/LGMN/DLL4/NR2F2/ITGB3/TBXA2R/FUT1/ANGPT4/HMOX1	32
GO:0034764	positive regulation of transmembrane transport	29/1559	210/18866	0.00432932	0.0339875	0.0270768	XCL1/GJC2/AGT/CCR2/STIMATE/CXCL9/CXCL10/CXCL11/OCLN/F2R/KCNMB1/RAMP3/CACNA2D1/ABCB1/ITGB1/ACSL5/APLNR/TRPC6/THY1/CRACR2A/BDKRB1/CEMIP/CD19/KCNJ2/INSR/F2RL3/KCNE1/SHANK3/KCNE5	29
GO:0045776	negative regulation of blood pressure	10/1559	47/18866	0.00440541	0.0343441	0.0273609	GJA5/BMPR2/DRD5/NOS3/ADRA1A/GCH1/BDKRB1/NOS2/OXT/APLN	10
GO:0060986	endocrine hormone secretion	10/1559	47/18866	0.00440541	0.0343441	0.0273609	AGT/INHBB/FOXL2/BMP6/INHBA/LEP/FZD4/TBX3/RETN/APLN	10
GO:0001756	somitogenesis	13/1559	70/18866	0.00441959	0.0343441	0.0273609	PLXNA2/LEF1/FOXC1/TBX18/DLL1/SEMA3C/ROR2/NOTCH1/NRARP/GDF3/MESP2/FOXF1/TCF15	13
GO:0002577	regulation of antigen processing and presentation	6/1559	20/18866	0.00444012	0.0343441	0.0273609	NOD1/CCL19/CCL21/NOD2/CD68/LILRB2	6
GO:0007350	blastoderm segmentation	6/1559	20/18866	0.00444012	0.0343441	0.0273609	HOXD8/NRP2/SEMA3F/TIFAB/NRP1/TBX3	6
GO:0032332	positive regulation of chondrocyte differentiation	6/1559	20/18866	0.00444012	0.0343441	0.0273609	FGF18/BMP6/RUNX2/HOXA11/LOXL2/ACVRL1	6
GO:0086026	atrial cardiac muscle cell to AV node cell signaling	6/1559	20/18866	0.00444012	0.0343441	0.0273609	GJA5/KCNN2/KCNJ5/CACNA1C/GJC1/KCNE5	6
GO:0086066	atrial cardiac muscle cell to AV node cell communication	6/1559	20/18866	0.00444012	0.0343441	0.0273609	GJA5/KCNN2/KCNJ5/CACNA1C/GJC1/KCNE5	6
GO:2000146	negative regulation of cell motility	45/1559	365/18866	0.00448325	0.0345513	0.027526	CLIC4/TIE1/PODN/DNAI3/CYP1B1/DPP4/COL3A1/HYAL2/ADAMTS9/ROBO1/CD200/CD200R1/CHRD/APOD/STAP1/PTPRK/EPHA1/ANGPT2/DLC1/STC1/CCL21/KLF4/ENG/NOTCH1/CXCL12/MMRN2/IFITM1/WNT11/THY1/KLRK1/ACVRL1/DCN/GPR18/DLL4/NR2F2/DPEP1/TBXA2R/IL27RA/HAS1/ANGPT4/JAG1/CLDN5/HMOX1/TIMP1/STK26	45
GO:0042472	inner ear morphogenesis	17/1559	103/18866	0.00448485	0.0345513	0.027526	PRRX1/OTX1/GLI2/GATA2/TIFAB/DLX6/DLX5/CTHRC1/ROR2/ITGA8/PAX2/CHRNA10/WNT1/SIX1/FZD2/TTC39C/TBX1	17
GO:0048661	positive regulation of smooth muscle cell proliferation	17/1559	103/18866	0.00448485	0.0345513	0.027526	AGT/CALCRL/TGFBR2/FOXP1/PDGFRB/HTR1B/IL6/NAMPT/CCN4/MIR27B/TRAF6/PDGFD/MMP2/CCL5/NOTCH3/MMP9/HMOX1	17
GO:0034101	erythrocyte homeostasis	20/1559	129/18866	0.0045444	0.0349635	0.0278543	ISG15/TGFBR3/ACVR2A/GATA2/KIT/CASP3/MPIG6B/ADGRF5/INHBA/PTBP3/ETS1/SENP1/SH2B3/EPB42/IREB2/SLC4A1/HOXB6/KLF2/HMOX1/ALAS2	20
GO:0009954	proximal/distal pattern formation	8/1559	33/18866	0.00456155	0.0350022	0.0278852	GLI2/HOXD9/DLL1/HOXA11/HOXC9/GLI1/CHSY1/IRX3	8
GO:0001508	action potential	21/1559	138/18866	0.00462167	0.0353227	0.0281406	GPR88/GJA5/CHRNA1/KCNE4/KCNN2/DSP/CD36/CACNA2D1/ADRA1A/GNA14/P2RX3/KCNJ5/CACNA1C/KCNJ8/KCNMB4/CACNA1H/GJC1/KCNJ2/KCNE1/CACNA1I/KCNE5	21
GO:0010942	positive regulation of cell death	82/1559	746/18866	0.0046738	0.0356269	0.0283829	PLEKHG5/ID3/LCK/VAV3/S100A8/FASLG/AGT/KLF11/NLRC4/CYP1B1/SOS1/PPP3R1/INHBB/PLA2R1/FAP/ITGA6/ITGA4/STK17B/CXCR2/HYAL2/ROBO1/KALRN/FOXL2/MSX1/CASP3/ITGA1/GZMA/F2R/PDGFRB/E2F3/HLA-G/IL6/NOD1/SFRP4/INHBA/RAMP3/CD36/LEP/DLC1/TNFRSF10A/RNF122/IDO1/ST18/TRPS1/CD274/ACER2/B4GALT1/MIR27B/TNFSF15/NOTCH1/ITGB1/CTSD/HBB/TRAF6/CD248/WNT11/NOX4/BLID/VDR/SENP1/WNT10B/GZMB/HBA2/HBA1/ATP2A3/CCL5/TOP2A/PMAIP1/PLEK…	82
GO:0010035	response to inorganic substance	65/1559	569/18866	0.0047486	0.0361455	0.028796	CLIC4/CASQ2/S100A8/KCNH1/SLC30A1/ITPKB/CYP1B1/IL18RAP/SLC40A1/CPS1/SUCNR1/KIT/CCNA2/CASP3/PRKAA1/PDGFRB/SPARC/KCNMB1/BMP6/CPNE5/PLN/IL6/AQP1/CD36/HGF/NOS3/LOXL2/TRPA1/FABP4/CCL19/KLF4/PTGES/SYT15/PAX2/HBB/UCP3/TRPC6/PDGFD/ETS1/KRT8/AVPR1A/KCNMB4/RASAL1/ATP7B/GCH1/FBLN5/LGMN/SLC30A4/NEDD4/AQP9/PDE8A/BLM/HBA2/HBA1/CACNA1H/CPNE2/DPEP1/PCGF2/KRT14/COL1A1/KLF2/MMP9/COL18A1/HMOX1/STK26	65
GO:0032655	regulation of interleukin-12 production	11/1559	55/18866	0.00476685	0.0361455	0.028796	SLAMF1/FOXP1/TIGIT/HLA-G/LTB/CD36/IDO1/CCL19/MEFV/ACP5/CD40LG	11
GO:0050819	negative regulation of coagulation	11/1559	55/18866	0.00476685	0.0361455	0.028796	CD34/PROC/FAP/SERPINE2/PDGFRA/PDGFA/NOS3/PLAT/SH2B3/THBD/PROCR	11
GO:2001057	reactive nitrogen species metabolic process	15/1559	87/18866	0.00485091	0.0366866	0.0292271	CD34/AGT/CYP1B1/CPS1/CD36/NOS3/KLF4/HBB/KLRK1/GCH1/NOS2/INSR/ACP5/KLF2/PTGIS	15
GO:0006809	nitric oxide biosynthetic process	14/1559	79/18866	0.00496656	0.0375122	0.0298848	CD34/AGT/CYP1B1/CD36/NOS3/KLF4/HBB/KLRK1/GCH1/NOS2/INSR/ACP5/KLF2/PTGIS	14
GO:0043271	negative regulation of ion transport	23/1559	157/18866	0.00506168	0.0381807	0.0304174	CASQ2/SLC30A1/DYSF/PLA2R1/KCNE4/SERPINE2/KCNAB1/HTR1B/PLN/VIP/TWIST1/SFRP4/LEP/NOS3/STC1/SLC43A1/NEDD4/LILRB2/REM1/MMP9/KCNE1/KCNE5/GABRE	23
GO:0060324	face development	10/1559	48/18866	0.00516123	0.0388808	0.0309752	MSX1/PDGFRA/LEF1/DLX5/MMP2/CRISPLD2/HOXB3/COL1A1/CLDN5/TBX1	10
GO:0034765	regulation of ion transmembrane transport	57/1559	489/18866	0.00518733	0.0390265	0.0310913	CLIC4/CASQ2/GJA5/HCN3/XCL1/KCNH1/SLC30A1/GJC2/AGT/DYSF/KCNE4/CCR2/STIMATE/KCNAB1/CXCL9/CXCL10/CXCL11/PDE4D/F2R/KCNN2/KCNMB1/KCNK17/PLN/UTRN/TWIST1/RAMP3/CACNA2D1/ABCB1/ITGB1/ACSL5/APLNR/SLC43A1/TRPC6/FXYD2/FXYD6/THY1/KCNJ5/CACNA1C/CRACR2A/KCNJ8/BDKRB1/NEDD4/RASGRF1/CEMIP/CACNA1H/CD19/KCNH6/KCNJ2/NETO1/F2RL3/FKBP1A/REM1/MMP9/KCNE1/CACNA1I/SHANK3/KCNE5	57
GO:0099622	cardiac muscle cell membrane repolarization	9/1559	41/18866	0.0054519	0.0407019	0.0324259	GJA5/KCNE4/KCNN2/CACNA2D1/KCNJ5/KCNJ8/KCNJ2/KCNE1/KCNE5	9
GO:0001666	response to hypoxia	44/1559	359/18866	0.00545778	0.0407019	0.0324259	TGFBR3/CD34/DPP4/ITPR1/TGFBR2/CD38/CCNA2/EDNRA/CASP3/PRKAA1/KCNMB1/TWIST1/AQP1/LEP/ANGPT2/LOXL2/STC1/PLAT/TEK/NOTCH1/CXCL12/PDLIM1/P2RX3/UCP3/NOX4/TRPC6/ETS1/APOLD1/ACVRL1/POSTN/MMP14/MMP2/HSD11B2/NOS2/RAMP2/BRIP1/GATA6/PMAIP1/ANGPT4/BMP2/DNMT3B/PTGIS/HMOX1/ALAS2	44
GO:0046545	development of primary female sexual characteristics	17/1559	105/18866	0.00547297	0.0407019	0.0324259	INHBB/FOXL2/PDGFRA/KIT/CASP3/LHFPL2/FOXC1/INHBA/LEP/NOS3/FZD4/PGR/KITLG/BRCA2/MMP14/INSR/RETN	17
GO:0050729	positive regulation of inflammatory response	23/1559	158/18866	0.00547341	0.0407019	0.0324259	S100A12/S100A8/AGT/CCR2/HYAL2/SNX4/SUCNR1/STAP1/OSMR/PLA2G7/IL6/IDO1/FABP4/CCN4/CD6/PDE2A/ETS1/TRPV4/C2CD4B/NOD2/FFAR2/GPR4/NLRP12	23
GO:0044273	sulfur compound catabolic process	11/1559	56/18866	0.00549899	0.0407871	0.0324938	HYAL1/VCAN/OGN/OMD/LUM/DCN/CSPG4/ACAN/DPEP1/GGT5/BGN	11
GO:0060795	cell fate commitment involved in formation of primary germ layer	8/1559	34/18866	0.00554106	0.040837	0.0325336	SIX2/FZD7/HOXA11/SOX17/KLF4/PAX2/HNF1B/GATA6	8
GO:0061515	myeloid cell development	13/1559	72/18866	0.00566291	0.0413959	0.0329788	TSPAN2/FOXP1/KIT/MPIG6B/ADGRF5/PTBP3/FLI1/SH2B3/EPB42/FBN1/SLC4A1/KLF2/ALAS2	13
GO:0001946	lymphangiogenesis	5/1559	15/18866	0.00568853	0.0413959	0.0329788	BMPR2/FLT4/FOXC1/ACVRL1/SOX18	5
GO:0023035	CD40 signaling pathway	5/1559	15/18866	0.00568853	0.0413959	0.0329788	SLAMF1/FANCD2/ITGB1/ITGA5/CD40LG	5
GO:0043517	positive regulation of DNA damage response, signal transduction by p53 class mediator	5/1559	15/18866	0.00568853	0.0413959	0.0329788	PYHIN1/PLA2R1/MSX1/HIC1/PMAIP1	5
GO:0060347	heart trabecula formation	5/1559	15/18866	0.00568853	0.0413959	0.0329788	TGFBR3/FHL2/HEY1/TEK/FKBP1A	5
GO:2000402	negative regulation of lymphocyte migration	5/1559	15/18866	0.00568853	0.0413959	0.0329788	CD200/CD200R1/APOD/KLRK1/IL27RA	5
GO:0030516	regulation of axon extension	16/1559	97/18866	0.0057632	0.0418024	0.0333027	DRAXIN/SEMA6C/DISC1/SEMA4C/BMPR2/FN1/SEMA3F/SEMA3G/NKX6-1/WDR36/SEMA3C/NRP1/CXCL12/SEMA7A/TRPV2/SEMA6B	16
GO:0030728	ovulation	6/1559	21/18866	0.00578781	0.0418024	0.0333027	INHBB/TNFAIP6/INHBA/LEP/NOS3/PGR	6
GO:0035813	regulation of renal sodium excretion	6/1559	21/18866	0.00578781	0.0418024	0.0333027	NPR1/AGT/CORIN/AVPR1A/EDNRB/OXT	6
GO:0010632	regulation of epithelial cell migration	38/1559	301/18866	0.00580905	0.0419035	0.0333832	EFNA1/AGT/BMPR2/NRP2/TGFBR2/HYAL1/ADAMTS9/FOXP1/GATA2/SPARC/FGF18/FLT4/SMOC2/NOS3/ANGPT2/STC1/ADGRA2/ENPP2/TEK/MIR27B/KLF4/NOTCH1/NRP1/MMRN2/DOCK1/ETS1/ACVRL1/DCN/LGMN/DLL4/NR2F2/ITGB3/TBXA2R/FUT1/ANGPT4/MMP9/PPM1F/HMOX1	38
GO:0010595	positive regulation of endothelial cell migration	20/1559	132/18866	0.00590056	0.0425105	0.0338668	AGT/BMPR2/NRP2/FOXP1/GATA2/SPARC/FGF18/FLT4/SMOC2/NOS3/ADGRA2/TEK/MIR27B/NRP1/ETS1/LGMN/ITGB3/FUT1/ANGPT4/HMOX1	20
GO:0009581	detection of external stimulus	21/1559	141/18866	0.00594133	0.0427116	0.0340271	GPR88/GNAT2/SERPINE2/LXN/KIT/PKD2L2/OPN5/EYS/PKD1L1/TRPA1/CXCL12/OPN4/CHRNA10/ANO3/ANO1/CNGB1/FOXF1/PIEZO2/RGS9BP/RS1/PPEF1	21
GO:0060041	retina development in camera-type eye	22/1559	150/18866	0.00594326	0.0427116	0.0340271	CLIC4/MFSD2A/GNAT2/CYP1B1/MERTK/BMPR2/PDGFRA/PDGFRB/PRPH2/DLL1/LAMC3/NRP1/PAX2/FZD4/THY1/ACVRL1/SLC17A8/COL4A1/DIO3/DLL4/ARHGEF15/RS1	22
GO:0010171	body morphogenesis	10/1559	49/18866	0.00601489	0.0430648	0.0343085	ZNF281/MSX1/PDGFRA/LEF1/DLX5/MMP2/CRISPLD2/COL1A1/CLDN5/TBX1	10
GO:0086009	membrane repolarization	10/1559	49/18866	0.00601489	0.0430648	0.0343085	CASQ2/GJA5/KCNE4/KCNN2/CACNA2D1/KCNJ5/KCNJ8/KCNJ2/KCNE1/KCNE5	10
GO:0030900	forebrain development	47/1559	391/18866	0.00601614	0.0430648	0.0343085	DRAXIN/MFSD2A/NOTCH2NLA/KIF14/DISC1/OTX1/GLI2/SLC4A10/COL3A1/SATB2/NRP2/ROBO1/GATA2/CHRD/MSX1/LEF1/CASP3/NDST1/AQP1/INHBA/DLX5/LAMB1/DLC1/EXT1/PAX5/LHX6/NOTCH1/NRP1/CXCL12/SLIT1/TACC2/NRGN/ETS1/WNT1/GLI1/AVPR1A/TBX3/DCLK1/SEMA7A/NR2F2/PHLPP2/MYO1D/SSTR2/NOTCH3/FUT1/BMP2/SHANK3	47
GO:0036293	response to decreased oxygen levels	45/1559	371/18866	0.00602851	0.0430648	0.0343085	TGFBR3/CD34/DPP4/ITPR1/TGFBR2/CD38/CCNA2/EDNRA/CASP3/PRKAA1/KCNMB1/TWIST1/AQP1/NAMPT/LEP/ANGPT2/LOXL2/STC1/PLAT/TEK/NOTCH1/CXCL12/PDLIM1/P2RX3/UCP3/NOX4/TRPC6/ETS1/APOLD1/ACVRL1/POSTN/MMP14/MMP2/HSD11B2/NOS2/RAMP2/BRIP1/GATA6/PMAIP1/ANGPT4/BMP2/DNMT3B/PTGIS/HMOX1/ALAS2	45
GO:0048639	positive regulation of developmental growth	26/1559	187/18866	0.00608681	0.0434192	0.0345908	TGFBR3/HLX/DISC1/BMPR2/FN1/TGFBR2/GHR/CPNE5/PIM1/DLL1/WNT2/LEP/IL7/GPR21/NOTCH1/NRP1/CXCL12/IGF2/GLI1/RASAL1/DIO3/SEMA7A/TRPV2/GATA6/INSR/FOXS1	26
GO:0002444	myeloid leukocyte mediated immunity	63/1559	555/18866	0.00617471	0.043992	0.0350471	CDA/FGR/NRAS/S100A12/S100A8/FCGR3B/CHIT1/CR1/QPCT/TNFAIP6/ITGAV/CXCR2/CXCR1/CCR2/CAMP/DNASE1L3/SNX4/GATA2/MME/SPON2/S100P/ATP8A1/KIT/STAP1/PPBP/PLAC8/SLCO4C1/DSP/TXNDC5/TMEM30A/FRK/VNN1/IL6/CD36/MGAM/B4GALT1/FCN1/CTSD/HBB/TCN1/CRACR2A/PTPRB/SERPINA3/SLC27A2/ANPEP/ADGRG3/CRISPLD2/FOXF1/CD68/ACE/PECAM1/RETN/RAB4B/CEACAM3/PGLYRP1/FPR2/LILRB2/FCAR/CD93/BPI/MMP9/HMOX1/IL13RA2	63
GO:0051046	regulation of secretion	77/1559	702/18866	0.00631326	0.0447843	0.0356783	TNFRSF4/FGR/P3H1/GJA5/S100A8/NPR1/CD34/SLC30A1/AGT/INHBB/PLA2R1/DPP4/HTR2B/ITPR1/CCR2/CD200/KALRN/SNX4/GATA2/FOXL2/CD38/CORIN/NKX6-1/RAB33B/CARTPT/F2R/SNCAIP/TIFAB/BMP6/HTR1B/VIP/IL6/AQP1/INHBA/LEP/STC1/ADRA1A/OPRK1/CCN4/GRIN3A/NOTCH1/CXCL12/SYT15/NLRP6/OR51E2/TRAF6/CPT1A/ANO1/LRRC32/CRTAM/CACNA1C/AVPR1A/KCNMB4/NR1H4/OAS2/EDNRB/CACNA1H/FOXF1/NOS2/CCL5/STXBP4/RAB27B/GRP/CPLX4/RETN/FFAR2/NLRP12/OXT…	77
GO:1905517	macrophage migration	11/1559	57/18866	0.00631693	0.0447843	0.0356783	MCOLN2/CCR2/TAFA4/CD200/CD200R1/STAP1/ROR2/TRPV4/EDNRB/MMP14/CCL5	11
GO:0002688	regulation of leukocyte chemotaxis	19/1559	124/18866	0.00634867	0.0449542	0.0358136	XCL2/XCL1/DYSF/DPP4/CXCR2/CCR2/STAP1/CXCL10/PLA2G7/IL6/CCL19/CCL21/CXCL12/KLRK1/TRPV4/GPR18/LGMN/CCL5/FPR2	19
GO:1902622	regulation of neutrophil migration	9/1559	42/18866	0.00644076	0.0453597	0.0361367	XCL1/DYSF/IL1R1/DPP4/CXCR2/RHOH/CCL19/CCL21/XG	9
GO:0001553	luteinization	4/1559	10/18866	0.00650014	0.0453597	0.0361367	PDGFRA/INHBA/FZD4/RETN	4
GO:0042756	drinking behavior	4/1559	10/18866	0.00650014	0.0453597	0.0361367	AGT/HTR1B/OXT/APLN	4
GO:1904672	regulation of somatic stem cell population maintenance	4/1559	10/18866	0.00650014	0.0453597	0.0361367	TAF5L/MIR145/PAX2/HNF1B	4
GO:0007205	protein kinase C-activating G protein-coupled receptor signaling pathway	7/1559	28/18866	0.00654258	0.0454363	0.0361977	HTR2B/CISH/F2R/HTR1B/DGKB/DGKH/BDKRB1	7
GO:0044331	cell-cell adhesion mediated by cadherin	7/1559	28/18866	0.00654258	0.0454363	0.0361977	ADAM19/BMP6/NOTCH4/NOTCH1/TJP1/CDH5/PPM1F	7
GO:0045927	positive regulation of growth	35/1559	274/18866	0.00658411	0.0456151	0.0363401	MFSD2A/TGFBR3/S100A8/HLX/DISC1/TFCP2L1/BMPR2/FN1/TGFBR2/HYAL1/CD38/LEF1/GHR/CPNE5/PIM1/DLL1/WNT2/LEP/IL7/GPR21/NOTCH1/NRP1/CXCL12/IGF2/GLI1/AVPR1A/RASAL1/MMP14/DIO3/SEMA7A/TRPV2/GATA6/INSR/FOXS1/PPM1F	35
GO:0043068	positive regulation of programmed cell death	76/1559	693/18866	0.00665873	0.0460768	0.036708	PLEKHG5/ID3/LCK/VAV3/S100A8/FASLG/AGT/KLF11/NLRC4/CYP1B1/SOS1/PPP3R1/INHBB/PLA2R1/FAP/ITGA6/ITGA4/STK17B/CXCR2/HYAL2/ROBO1/KALRN/FOXL2/MSX1/CASP3/ITGA1/GZMA/F2R/PDGFRB/E2F3/HLA-G/IL6/NOD1/SFRP4/INHBA/LEP/DLC1/TNFRSF10A/RNF122/IDO1/ST18/TRPS1/CD274/ACER2/B4GALT1/MIR27B/TNFSF15/NOTCH1/ITGB1/CTSD/TRAF6/CD248/WNT11/NOX4/BLID/VDR/SENP1/WNT10B/GZMB/ATP2A3/CCL5/TOP2A/PMAIP1/PLEKHF1/PLEKHG2/NLRP12/RASSF2…	76
GO:0097009	energy homeostasis	8/1559	35/18866	0.00667292	0.0461198	0.0367422	MFSD2A/LEPR/PRKAA1/MRAP2/DLL1/CD36/TRPV4/IRX3	8
GO:0032640	tumor necrosis factor production	18/1559	116/18866	0.00681091	0.0470173	0.0374572	PTPN22/CD2/SLAMF1/CD34/FOXP1/SPON2/TWIST1/GPNMB/NOD1/CD36/LEP/CCL19/GPR18/NLRC3/NOD2/ACP5/BPI/ARFGEF2	18
GO:0035270	endocrine system development	19/1559	125/18866	0.00692263	0.0476746	0.0379809	GLI2/GATA2/MSX1/PDGFRA/NKX6-1/PDGFRB/BMP6/DLL1/IL6/WNT11/APOA1/ETS1/GLI1/SIX1/HOXB3/GATA6/INSR/BMP2/TBX1	19
GO:0030195	negative regulation of blood coagulation	10/1559	50/18866	0.00697454	0.0477623	0.0380508	CD34/PROC/FAP/SERPINE2/PDGFRA/PDGFA/NOS3/PLAT/SH2B3/THBD	10
GO:0045995	regulation of embryonic development	20/1559	134/18866	0.00697671	0.0477623	0.0380508	COL5A2/FZD7/GATA2/TBX18/LAMA4/DLL1/WNT2/SOX17/KLF4/COL5A1/NOTCH1/NRARP/APOA1/WNT1/SIX1/FZD2/LAMA3/INSR/SNAI1/AR	20
GO:0030856	regulation of epithelial cell differentiation	24/1559	171/18866	0.00728803	0.0497757	0.0396548	CTSK/PROC/ZBED2/NKX6-1/FOXC1/BMP6/NOTCH4/CD109/DLL1/SFRP4/CTSL/NOTCH1/PAX2/GDF3/APOLD1/VDR/WNT10B/ACVRL1/CYP27B1/TBX3/CDH5/JAG1/MMP9/CLDN5	24
GO:0002275	myeloid cell activation involved in immune response	62/1559	549/18866	0.00731096	0.0498733	0.0397326	CDA/FGR/NRAS/S100A12/S100A8/SLAMF1/FCGR3B/CHIT1/CR1/QPCT/DYSF/TNFAIP6/ITGAV/CXCR2/CXCR1/CCR2/CAMP/DNASE1L3/SNX4/GATA2/SUCNR1/MME/S100P/ATP8A1/KIT/PPBP/PLAC8/SLCO4C1/DSP/TXNDC5/TMEM30A/FRK/VNN1/CD36/MGAM/B4GALT1/FCN1/CTSD/HBB/TCN1/CRACR2A/PTPRB/SERPINA3/SLC27A2/ANPEP/ADGRG3/CRISPLD2/FOXF1/CD68/PECAM1/RETN/RAB4B/CEACAM3/PGLYRP1/FPR2/LILRB2/FCAR/CD93/BPI/MMP9/HMOX1/IL13RA2	62
