# Supplementary material for: In-Depth Molecular Characterization of Neovascular Membranes Suggests a Role for Hyalocyte-to-Myofibroblast Transdifferentiation in Proliferative Diabetic Retinopathy
Source: Front Immunol. 2021 Nov 2;12:757607. doi: 10.3389/fimmu.2021.757607 (PMC8593213; doi:10.3389/fimmu.2021.757607)
Supplement: Supplementary file 8 [file Table_4.xlsx]

## Sheet: data
Supplementary Table 4. Gene ontology molecular functions enriched in diabetic retinal neovascularizations.
ID	Description	GeneRatio	BgRatio	pvalue	p.adjust	qvalue	geneID	Count
GO:0019838	growth factor binding	46/1563	136/18352	7.41697e-17	2.50446e-14	2.18085e-14	TGFBR3/PXDN/LTBP1/IL1R2/IL1R1/ACVR2A/ACVR1/ITGA6/ITGAV/COL3A1/BMPR2/NRP2/TGFBR2/HYAL2/HTRA3/PDGFRA/OSMR/GHR/ESM1/PDGFRB/FLT4/CD109/CCN6/PDGFA/CD36/COL1A2/HTRA4/CCN4/TEK/ENG/COL5A1/IL2RA/NRP1/LRRC32/A2M/ACVRL1/FLT3/KL/COL4A1/IGFBP4/ITGB3/COL1A1/WFIKKN2/INSR/COL6A1/IL2RB	46
GO:0019955	cytokine binding	44/1563	135/18352	1.65631e-15	4.19461e-13	3.6526e-13	LEPR/IL12RB2/TGFBR3/ACKR1/PXDN/LTBP1/IL1R2/IL1R1/IL18R1/ACVR1/ITGA4/ITGAV/BMPR2/NRP2/CXCR2/CXCR1/ACKR3/TGFBR2/CCR4/CXCR6/XCR1/CCR2/HYAL2/ACKR4/CHRD/KIT/OSMR/GHR/CD109/CD36/ENG/IL2RA/ITGB1/NRP1/LRRC32/FZD4/A2M/ACVRL1/ITGB3/WFIKKN2/IL27RA/IL2RB/CXCR3/IL13RA2	44
GO:0005539	glycosaminoglycan binding	54/1563	232/18352	6.15818e-12	1.24765e-09	1.08643e-09	TGFBR3/SELP/CFH/VIT/TNFAIP6/NRP2/FN1/SERPINE2/TGFBR2/SUSD5/HYAL2/STAB1/LXN/CHRD/JCHAIN/ADAMTS3/CXCL10/CXCL11/EGFLAM/VCAN/HAPLN1/HMMR/H1-1/MPIG6B/TNXB/CCN6/RSPO3/SMOC2/THBS2/GPNMB/NOD1/PCOLCE/CCN4/ECM2/ENG/COL5A1/NRP1/COL13A1/SLIT1/ADAMTS15/DCN/POSTN/SMOC1/IGHM/FBN1/CEMIP/ACAN/NOD2/CRISPLD2/CCL8/CCL23/COL5A3/PGLYRP1/BGN	54
GO:0005178	integrin binding	40/1563	144/18352	1.02416e-11	1.72913e-09	1.5057e-09	ISG15/VCAM1/FAP/ITGA4/ITGAV/COL3A1/FN1/DMP1/IBSP/NPNT/ESM1/EDIL3/TNXB/CCN6/UTRN/GPNMB/ADAM22/LAMB1/CCN4/ECM2/COL5A1/ITGB1/CXCL12/IGF2/THY1/VWF/ITGA5/MMP14/FBLN5/FBN1/SEMA7A/ITGB3/ICAM2/LAMA3/CD226/ICAM5/CDH26/EGFL6/ITGB1BP2/CD40LG	40
GO:0034987	immunoglobulin receptor binding	28/1563	80/18352	3.26196e-11	4.45073e-09	3.87563e-09	FGR/IGKC/JCHAIN/TRBC1/IGHA2/IGHG2/IGHA1/IGHG1/IGHG3/IGHM/IGHV3-7/IGHV3-11/IGHV3-15/IGHV1-18/IGHV3-21/IGHV3-23/IGHV3-33/IGHV4-39/IGHV3-43/IGHV3-48/IGHV5-51/IGHV4-59/IGHV1-69D/IGHV3-74/IGLL5/IGLC2/IGLC3/IGLC7	28
GO:0005518	collagen binding	26/1563	70/18352	3.51489e-11	4.45073e-09	3.87563e-09	P3H1/PODN/ITGA10/CTSK/NID1/FN1/ITGA9/ITGA1/SPARC/PDGFA/AEBP1/PCOLCE/CTSL/ECM2/ITGB1/SERPINH1/VWF/LUM/DCN/COCH/NID2/ITGA11/COL5A3/MMP9/COL6A1/COL6A2	26
GO:0048407	platelet-derived growth factor binding	9/1563	11/18352	1.08346e-08	9.14622e-07	7.96439e-07	COL3A1/PDGFRA/PDGFRB/PDGFA/COL1A2/COL5A1/COL4A1/COL1A1/COL6A1	9
GO:0019956	chemokine binding	15/1563	33/18352	1.99704e-08	1.55615e-06	1.35508e-06	ACKR1/ITGA4/ITGAV/CXCR2/CXCR1/ACKR3/CCR4/CXCR6/XCR1/CCR2/ACKR4/ITGB1/A2M/ITGB3/CXCR3	15
GO:0050431	transforming growth factor beta binding	12/1563	23/18352	7.76509e-08	5.24403e-06	4.56642e-06	TGFBR3/LTBP1/ACVR1/ITGAV/TGFBR2/HYAL2/CD109/CD36/ENG/LRRC32/ACVRL1/WFIKKN2	12
GO:0019199	transmembrane receptor protein kinase activity	23/1563	80/18352	1.2459e-07	7.88808e-06	6.86882e-06	TIE1/TGFBR3/LTBP1/MERTK/ACVR2A/ACVR1/BMPR2/NRP2/TGFBR2/PDGFRA/KIT/PDGFRB/FLT4/EPHB4/EPHA1/PDGFRL/TEK/ROR2/ENG/NRP1/ACVRL1/FLT3/INSR	23
GO:0008528	G protein-coupled peptide receptor activity	33/1563	148/18352	2.26389e-07	1.34901e-05	1.1747e-05	NPR1/TACR1/CALCRL/CXCR2/CXCR1/NMUR1/ACKR3/CCR4/CXCR6/XCR1/CCR2/ACKR4/EDNRA/RXFP1/F2R/NMUR2/RAMP3/OPRK1/NLRP6/APLNR/AVPR1A/CYSLTR2/EDNRB/BDKRB2/BDKRB1/RAMP2/SSTR2/F2RL3/FPR2/GPR143/GRPR/CXCR3/CYSLTR1	33
GO:0004896	cytokine receptor activity	25/1563	97/18352	3.66961e-07	2.06518e-05	1.79832e-05	LEPR/IL12RB2/IL1R2/IL1R1/IL18R1/IL18RAP/CXCR2/CXCR1/ACKR3/CCR4/CXCR6/XCR1/CCR2/IL17RD/ACKR4/OSMR/GHR/IL15RA/IL2RA/FZD4/FLT3/IL27RA/IL2RB/CXCR3/IL13RA2	25
GO:0001653	peptide receptor activity	33/1563	152/18352	4.35484e-07	2.32182e-05	2.0218e-05	NPR1/TACR1/CALCRL/CXCR2/CXCR1/NMUR1/ACKR3/CCR4/CXCR6/XCR1/CCR2/ACKR4/EDNRA/RXFP1/F2R/NMUR2/RAMP3/OPRK1/NLRP6/APLNR/AVPR1A/CYSLTR2/EDNRB/BDKRB2/BDKRB1/RAMP2/SSTR2/F2RL3/FPR2/GPR143/GRPR/CXCR3/CYSLTR1	33
GO:0030546	signaling receptor activator activity	75/1563	492/18352	5.02378e-07	2.54454e-05	2.21575e-05	UTS2/SEMA6C/XCL2/XCL1/FASLG/AGT/SEMA4C/INHBB/DPP4/SEMA3F/SEMA3G/TAFA4/PPBP/CXCL2/CXCL9/CXCL10/CXCL11/CARTPT/FGF18/SCGB3A1/BMP6/LTB/CCN6/VIP/PDGFA/MACC1/IL6/GPNMB/INHBA/CCL26/SEMA3C/HGF/NAMPT/WNT2/LEP/STC1/IL7/CCL19/CCL21/OGN/TNFSF15/CXCL12/IGF2/CNTF/CDC42EP2/WNT11/PDGFD/APOA1/GDF3/PTHLH/WNT10B/WNT1/KITLG/KL/JAG2/FBN1/SEMA7A/CMTM2/CCL8/CCL13/CCL5/CCL23/CCL18/GRP/SEMA6B/TNFSF9/RETN/VSTM1/ANGPT4/OXT…	75
GO:0048018	receptor ligand activity	74/1563	487/18352	6.7793e-07	3.27021e-05	2.84765e-05	UTS2/SEMA6C/XCL2/XCL1/FASLG/AGT/SEMA4C/INHBB/DPP4/SEMA3F/SEMA3G/TAFA4/PPBP/CXCL2/CXCL9/CXCL10/CXCL11/CARTPT/FGF18/SCGB3A1/BMP6/LTB/CCN6/VIP/PDGFA/MACC1/IL6/GPNMB/INHBA/CCL26/SEMA3C/HGF/NAMPT/WNT2/LEP/STC1/IL7/CCL19/CCL21/OGN/TNFSF15/CXCL12/IGF2/CNTF/CDC42EP2/WNT11/PDGFD/APOA1/GDF3/PTHLH/WNT10B/WNT1/KITLG/KL/JAG2/FBN1/SEMA7A/CMTM2/CCL8/CCL13/CCL5/CCL23/CCL18/GRP/SEMA6B/TNFSF9/RETN/VSTM1/OXT/BMP2/J…	74
GO:0140375	immune receptor activity	30/1563	135/18352	8.53558e-07	3.93025e-05	3.4224e-05	LEPR/IL12RB2/CR1/IL1R2/IL1R1/IL18R1/IL18RAP/CXCR2/CXCR1/ACKR3/CCR4/CXCR6/XCR1/CCR2/IL17RD/CD200R1/ACKR4/OSMR/GHR/IL15RA/IL2RA/FZD4/KLRK1/FLT3/IL27RA/FPR2/LILRB2/IL2RB/CXCR3/IL13RA2	30
GO:0015026	coreceptor activity	16/1563	48/18352	1.15405e-06	5.08285e-05	4.42607e-05	TGFBR3/CD8A/CD8B2/ACVR2A/ITGA4/ITGAV/ACKR3/CXCR6/RAMP3/ROR2/ENG/ITGB1/NRP1/CSPG4/RAMP2/ITGB3	16
GO:0008201	heparin binding	34/1563	169/18352	1.86953e-06	7.57533e-05	6.59648e-05	TGFBR3/SELP/CFH/NRP2/FN1/SERPINE2/LXN/CHRD/ADAMTS3/CXCL10/CXCL11/H1-1/MPIG6B/TNXB/CCN6/RSPO3/SMOC2/THBS2/GPNMB/PCOLCE/CCN4/ECM2/COL5A1/NRP1/COL13A1/SLIT1/ADAMTS15/POSTN/SMOC1/FBN1/CRISPLD2/CCL8/CCL23/COL5A3	34
GO:0008237	metallopeptidase activity	35/1563	189/18352	9.33209e-06	0.000350126	0.000304885	MMP23B/ADAMTS4/TRABD2A/ADAMTS9/CPA3/MME/ADAMTS3/ENPEP/ADAMTS16/ADAMTS12/ADAM19/ADAMTS2/AMZ1/AEBP1/ADAM22/ERMP1/ADAMTS14/IDE/MMP21/ADAM12/MMP1/ADAMTS15/MMP14/ADAM21/THSD4/ADAMTS7/ANPEP/MMP2/DPEP1/CPD/ACE/MEP1B/CPXM1/MMP9/MMP11	35
GO:0005126	cytokine receptor binding	44/1563	271/18352	2.39088e-05	0.000835161	0.000727245	TGFBR3/ECM1/XCL2/XCL1/FASLG/TRAF5/PXDN/TGFBR2/CCR2/STAP1/PPBP/CXCL2/CXCL9/CXCL10/CXCL11/CASP3/OSMR/LTB/IL6/CCL26/IL7/CCL19/CCL21/TNFSF15/ENG/CXCL12/TRAF6/CNTF/ITGA5/KITLG/SOCS2/SH2B3/CDH5/CCL8/CCL13/CCL5/CCL23/CCL18/ITGB3/CD300LF/TNFSF9/IL27RA/FKBP1A/CD40LG	44
GO:0043177	organic acid binding	38/1563	224/18352	3.14485e-05	0.00106191	0.000924697	PADI4/ID3/P3H1/S100A8/SELP/SELE/OXER1/TNFAIP6/CPS1/SUSD5/HYAL2/STAB1/UCP1/TDO2/VCAN/HAPLN1/ST8SIA4/HMMR/GNMT/NOS3/FABP4/GRIN3A/FCN1/HBB/HBG2/FOLR2/VDR/NR1H4/CEMIP/STARD5/ACAN/NR2F2/HBA2/HBA1/NOS2/SIGLEC12/GPR143/ALAS2	38
GO:0050839	cell adhesion molecule binding	74/1563	544/18352	3.73386e-05	0.001182	0.00102927	ISG15/VCAM1/ITGA10/KIRREL1/CD1D/IGSF9/ACVR1/FAP/ITGA6/ITGA4/ITGAV/COL3A1/BMPR2/FN1/CNTN6/CIP2A/CD200/MB21D2/S100P/DMP1/IBSP/NPNT/CDH6/ITGA1/ESM1/EDIL3/DSP/TNXB/CCN6/UTRN/GPNMB/ANLN/ADAM22/LAMB1/CCN4/CEMIP2/ECM2/COL5A1/ITGB1/CXCL12/PDLIM1/IGF2/DCHS1/THY1/ESAM/ROBO4/VWF/PPFIBP1/KRT18/ITGA5/PTPRB/POSTN/TRPC4/MMP14/FBLN5/TJP1/FBN1/ITGA11/SEMA7A/CDH8/CDH11/CDH5/ITGB3/ICAM2/LAMA3/CD226/ICAM5/NOTCH3/LIL…	74
GO:0005540	hyaluronic acid binding	9/1563	22/18352	4.11683e-05	0.00119602	0.00104148	TNFAIP6/SUSD5/HYAL2/STAB1/VCAN/HAPLN1/HMMR/CEMIP/ACAN	9
GO:0030021	extracellular matrix structural constituent conferring compression resistance	9/1563	22/18352	4.11683e-05	0.00119602	0.00104148	HSPG2/PODN/VCAN/HAPLN1/OGN/LUM/DCN/ACAN/BGN	9
GO:0005520	insulin-like growth factor binding	10/1563	29/18352	8.63682e-05	0.00226859	0.00197546	ITGA6/ITGAV/HTRA3/ESM1/CCN6/HTRA4/CCN4/IGFBP4/ITGB3/INSR	10
GO:0048185	activin binding	7/1563	15/18352	0.000111798	0.00269647	0.00234805	TGFBR3/ACVR2A/ACVR1/TGFBR2/ENG/ACVRL1/FKBP1A	7
GO:0017147	Wnt-protein binding	10/1563	30/18352	0.000119718	0.00276172	0.00240487	TRABD2A/FZD7/SFRP4/CTHRC1/ROR2/SFRP5/FZD4/FZD10/FZD2/APCDD1	10
GO:0031406	carboxylic acid binding	34/1563	212/18352	0.000244342	0.00515664	0.00449033	PADI4/ID3/P3H1/S100A8/SELP/SELE/OXER1/TNFAIP6/CPS1/SUSD5/HYAL2/STAB1/UCP1/TDO2/VCAN/HAPLN1/ST8SIA4/HMMR/GNMT/NOS3/FABP4/GRIN3A/FCN1/FOLR2/VDR/NR1H4/CEMIP/STARD5/ACAN/NR2F2/NOS2/SIGLEC12/GPR143/ALAS2	34
GO:0015267	channel activity	63/1563	479/18352	0.000351371	0.00696543	0.00606539	CLIC4/GJA4/MCOLN2/GJA5/KCNN3/HCN3/TOMM40L/KCNT2/KCNH1/GJC2/CHRNA1/ITGAV/KCNE4/ITPR1/SLC9C1/KCNAB1/KCNN2/PKD2L2/NMUR2/KCNMB1/KCNK17/HTR1B/CALHM5/AQP1/PKD1L1/CACNA2D1/TRPA1/GRIN3A/PRF1/GRID1/CHRNA10/ANO3/P2RX3/ANO1/TRPC6/KCNJ5/CACNA1C/ANO2/KCNJ8/ABCC9/KCNMB4/TRPV4/ORAI1/TRPC4/AQP9/CACNA1H/TMC7/SCNN1G/SCNN1B/CNGB1/TRPV2/GJC1/KCNH6/KCNJ2/PIEZO2/SLC14A1/SLC24A3/KCNE1/APOL1/CACNA1I/SHROOM2/KCNE5/GABRE	63
GO:0022803	passive transmembrane transporter activity	63/1563	480/18352	0.000371726	0.00710487	0.00618681	CLIC4/GJA4/MCOLN2/GJA5/KCNN3/HCN3/TOMM40L/KCNT2/KCNH1/GJC2/CHRNA1/ITGAV/KCNE4/ITPR1/SLC9C1/KCNAB1/KCNN2/PKD2L2/NMUR2/KCNMB1/KCNK17/HTR1B/CALHM5/AQP1/PKD1L1/CACNA2D1/TRPA1/GRIN3A/PRF1/GRID1/CHRNA10/ANO3/P2RX3/ANO1/TRPC6/KCNJ5/CACNA1C/ANO2/KCNJ8/ABCC9/KCNMB4/TRPV4/ORAI1/TRPC4/AQP9/CACNA1H/TMC7/SCNN1G/SCNN1B/CNGB1/TRPV2/GJC1/KCNH6/KCNJ2/PIEZO2/SLC14A1/SLC24A3/KCNE1/APOL1/CACNA1I/SHROOM2/KCNE5/GABRE	63
GO:0070679	inositol 1,4,5 trisphosphate binding	6/1563	13/18352	0.00038363	0.00719662	0.00626671	PLCL1/ITPR1/PLCL2/TRPC6/RPH3A/TRPC4	6
GO:0042277	peptide binding	44/1563	308/18352	0.000474984	0.00874833	0.00761792	HSPG2/LEPR/GSTM1/NPR1/CD1D/CD1C/CD1E/TOMM40L/PPP3R1/MARCO/ACVR1/CALCRL/SLC40A1/NMUR1/MME/ENPEP/GHR/PPIC/NMUR2/HLA-G/INHBA/RAMP3/CD36/OPRK1/PTGES/IDE/LDLRAD3/FZD4/APOA1/AVPR1A/NUP58/EDNRB/TRAV29DV5/BDKRB1/CEMIP/ANPEP/NOD2/RAMP2/SSTR2/INSR/FPR2/LILRB2/GRPR/ITM2A	44
GO:0001664	G protein-coupled receptor binding	42/1563	293/18352	0.000587979	0.0104495	0.00909929	GNAT2/XCL2/XCL1/MYOC/AGT/MARCO/FZD7/CCR2/PROK2/PPBP/CXCL2/CXCL9/CXCL10/CXCL11/PDE4D/MRAP2/RSPO3/CCL26/WNT2/CTHRC1/CCL19/CCL21/GNA14/ROR2/FCN1/CXCL12/WNT11/WNT10B/WNT1/AVPR1A/EDNRB/BDKRB2/NEDD4/CCL8/CCL13/CCL5/CCL23/CCL18/TAC4/ACE/OXT/APLN	42
GO:0017046	peptide hormone binding	12/1563	51/18352	0.000965852	0.0154277	0.0134342	LEPR/NPR1/ACVR1/CALCRL/SLC40A1/GHR/INHBA/IDE/AVPR1A/EDNRB/RAMP2/INSR	12
GO:0005216	ion channel activity	56/1563	431/18352	0.000974699	0.0154277	0.0134342	CLIC4/MCOLN2/KCNN3/HCN3/KCNT2/KCNH1/CHRNA1/ITGAV/KCNE4/ITPR1/SLC9C1/KCNAB1/KCNN2/PKD2L2/NMUR2/KCNMB1/KCNK17/HTR1B/CALHM5/AQP1/PKD1L1/CACNA2D1/TRPA1/GRIN3A/GRID1/CHRNA10/ANO3/P2RX3/ANO1/TRPC6/KCNJ5/CACNA1C/ANO2/KCNJ8/ABCC9/KCNMB4/TRPV4/ORAI1/TRPC4/CACNA1H/TMC7/SCNN1G/SCNN1B/CNGB1/TRPV2/GJC1/KCNH6/KCNJ2/PIEZO2/SLC24A3/KCNE1/APOL1/CACNA1I/SHROOM2/KCNE5/GABRE	56
GO:0005112	Notch binding	8/1563	26/18352	0.00105215	0.0163974	0.0142786	NOTCH2NLA/CNTN6/NOTCH4/DLL1/NOTCH1/JAG2/DLL4/JAG1	8
GO:0140326	ATPase-coupled intramembrane lipid transporter activity	5/1563	11/18352	0.00132833	0.0203878	0.0177534	TMEM30A/ABCB1/TMEM30B/ATP8B1/ABCG1	5
GO:0004175	endopeptidase activity	56/1563	440/18352	0.00157553	0.0229188	0.0199574	MMP23B/CTSK/ADAMTS4/TRABD2A/PROC/DPP4/FAP/CPS1/ADAMTS9/MME/HTRA3/CORIN/ADAMTS3/CFI/CASP3/ADAMTS16/ADAMTS12/GZMK/GZMA/ADAM19/ADAMTS2/C2/HGF/ADAM22/HTRA4/PLAT/CTSL/ADAMTS14/IDE/CASP7/MMP21/ADAM12/CTSD/MMP1/CASP12/ADAMTS15/C1S/OVCH1/SENP1/MMP14/GZMH/GZMB/ADAM21/LGMN/THSD4/ADAMTS7/TPSB2/TPSAB1/PRSS21/MMP2/ACE/MEP1B/GZMM/CLC/MMP9/MMP11	56
GO:0046906	tetrapyrrole binding	24/1563	148/18352	0.00161115	0.0229188	0.0199574	CYP4X1/C1orf194/TPO/PXDN/CYP1B1/GUCY1A1/TDO2/STEAP4/CYP3A4/NOS3/IDO1/HBB/HBG2/TCN1/NOX4/GUCY1A2/CYP27B1/HBA2/HBA1/NOS2/PTGIS/TCN2/HMOX1/CYP2D7	24
GO:0004713	protein tyrosine kinase activity	22/1563	135/18352	0.00231385	0.0313472	0.0272967	FGR/LCK/TIE1/ZAP70/MERTK/NRP2/PDGFRA/KIT/PDGFRB/FLT4/TTK/FRK/EPHB4/EPHA1/PDGFRL/TEK/ROR2/NRP1/FLT3/MATK/INSR/BMX	22
GO:0030215	semaphorin receptor binding	7/1563	23/18352	0.00232087	0.0313472	0.0272967	SEMA6C/SEMA4C/SEMA3F/SEMA3G/SEMA3C/SEMA7A/SEMA6B	7
GO:0043394	proteoglycan binding	9/1563	36/18352	0.00261909	0.0349097	0.0303989	CTSK/CFH/NID1/FN1/CHRD/GPNMB/CTSL/COL5A1/COL5A3	9
GO:0002020	protease binding	22/1563	137/18352	0.0027924	0.0367364	0.0319895	ECM1/ADAMTS4/NLRC4/IL1R1/DPP4/FAP/ITGAV/COL3A1/FN1/KIT/CASP3/COL1A2/TNFRSF10A/ITGB1/TWNK/VWF/A2M/BRCA2/BDKRB2/ITGB3/COL1A1/TIMP1	22
GO:0020037	heme binding	22/1563	138/18352	0.00306135	0.0387643	0.0337554	CYP4X1/C1orf194/TPO/PXDN/CYP1B1/GUCY1A1/TDO2/STEAP4/CYP3A4/NOS3/IDO1/HBB/HBG2/NOX4/GUCY1A2/CYP27B1/HBA2/HBA1/NOS2/PTGIS/HMOX1/CYP2D7	22
GO:0001618	virus receptor activity	14/1563	74/18352	0.0035248	0.0430195	0.0374608	TNFRSF4/SLAMF1/CR1/DPP4/ITGAV/HYAL2/SLC20A2/MRC1/ITGB1/IDE/ITGA5/ANPEP/SLC52A1/ITGB3	14
GO:0098631	cell adhesion mediator activity	12/1563	60/18352	0.0041763	0.0486275	0.0423441	ITGA10/IGSF9/CNTN6/CD200/ITGA1/DSP/ITGB1/PDLIM1/ESAM/ROBO4/KRT18/ITGA11	12
